# Supplementary material for: Concise Guidelines of the European Cardiac Arrhythmias Society (ECAS) on “Catheter Ablation of Atrial Fibrillation”
Source: J Cardiovasc Electrophysiol. 2025 Mar 4;36(5):1076–99. doi: 10.1111/jce.16561 (PMC12075922; doi:10.1111/jce.16561)
Supplement: Supplementary file 2 — Supporting information. [file JCE-36-1076-s001.xlsx]

## Sheet: Worksheet
NCT Number	Study Title	Study URL	Acronym	Study Status	Brief Summary	Study Results	Conditions	Interventions	Primary Outcome Measures	Secondary Outcome Measures	Sponsor	Collaborators	Study Type
NCT03832959	Esophageal Damage Protection During Pulmonary Vein Ablation. Pilot Study.	https://clinicaltrials.gov/study/NCT03832959		UNKNOWN	Catheter ablation of atrial fibrillation with electrical isolation of the pulmonary veins in the left atrium carries risk of esophagus thermal lesion. EnsoETM is a device . This study evaluates the benefit of using the EnsoETM, a device device for esophageal temperature adjustments, during catheter ablation of atrial fibrillation. Half of participants will undergo esophageal temperature adjustmen…	NO	Atrial Fibrillation|Catheter Ablation|Esophageal Fistula|Esophageal Diseases|Arrhythmias, Cardiac	DEVICE: EnsoETM	Presence of esophageal damage, Presence of esophageal lesions will be determined after ablation using esophagogastroscopy., 1 day|Severity of esophageal damage, Degree of esophageal lesions will be determined after ablation using esophagogastroscopy. Degree of esophageal lesions severity will be determined according to the Zargar endoscopy classification (0, I, IIa, IIb, IIIa, IIIb, IV), 1 day|Pr…	Recurrence of atrial fibrillation, Recurrence of atrial fibrillation after catheter ablation will be determined in the follow-up: 1. clinically, as episodes with high clinical suspicion of being atrial fibrillation despite no ECG documentation 2. documented in ECG or in 24-hours holter monitoring, and defined as an episode lasting more than 30 seconds. 24-hours holter monitoring will be performed…	Fundació Institut de Recerca de l'Hospital de la Santa Creu i Sant Pau		INTERVENTIONAL
NCT05481359	AF-FLOW Registry: This Study is to Evaluate Ablamap Software in Patients Undergoing Ablation for Atrial Fibrillation.	https://clinicaltrials.gov/study/NCT05481359		ACTIVE_NOT_RECRUITING	This post-market global registry will evaluate the ability of the Ablamap® Software to identify atrial fibrillation sources and guide ablation therapy in patients with atrial fibrillation.	NO	Atrial Fibrillation, Persistent|Atrial Fibrillation|Arrhythmias, Cardiac|Heart Diseases|Cardiovascular Diseases|Pathologic Processes	DEVICE: Ablamap Software	Acute procedure success defined as the ability to successfully ablate AF sources identified by the Ablamap software, The ability to successfully ablate AF sources identified by the Electrographic FLOW maps of the atria pre and post ablation to determine if there is a diminished or absence of the source., During the procedure	Freedom from documented episodes of AF recurrence, Freedom from documented episodes of atrial fibrillation recurrence following the blanking period (90 days post procedure through 12 months)., 3-12 months	Ablacon, Inc.		OBSERVATIONAL
NCT04632550	Giant Left Atrium Atrial fibrillatioN CathEter Ablation, Posterior Box Isolation vs. Dallas Lesion Set	https://clinicaltrials.gov/study/NCT04632550		NOT_YET_RECRUITING	Although the additional linear ablation after pulmonary vein isolation (PVI) is a class IIB indication for AF catheter ablation in patients with persistent AF, no clear benefit has been demonstrated in the recent randomized clinical trials (STAR-AF2 or POBI trials). Nevertheless, in the retrospective cohort data of this research team, additional POBI and AL were helpful in persistent AF patients …	NO	Atrial Fibrillation	PROCEDURE: Circumferential pulmonary vein isolation(CPVI) group|PROCEDURE: Posterior box isolation(POBI) group|PROCEDURE: POBI+Anterior linear ablation(AL) group	Safety evaluation: Procedure-related cardiac complication rate, -including open cardiac surgery, cerebral infarction, pericardial effusion or cardiac tamponade, hematoma in the inguinal puncture site and vascular complications within 30 days post procedure., within 30 days post procedure|Efficacy evaluation: clinical recurrence rate, - Defined as atrial fibrillation or atrial tachycardia \> 30 se…	procedure time, immediate after the procedure|hospitalization duration, immediate after the discharge|Comparison of anti-arrhythmic drug or anticoagulation therapy related complication rate, immediate after the procedure, 1 week, 3,6,12,18,24,36 months after procedure.|rate of electrical cardioversion, immediate after the procedure, 1 week, 3,6,12,18,24,36 months after procedure.|rate of cardiova…	Yonsei University		INTERVENTIONAL
NCT04897204	Left Atrial Appendage Electrical Isolation in Persistent Atrial Fibrillation	https://clinicaltrials.gov/study/NCT04897204		UNKNOWN	This project intends to enroll patients with persistent atrial fibrillation who are planning to undergo catheter ablation of atrial fibrillation. The two groups of patients were routinely performed atrial fibrillation pulmonary vein isolation and linear ablation with left atrial appendage occlusion. The experimental group received additional left atrial appendage electrical isolation before the l…	NO	Atrial Fibrillation|Left Atrial Appendage|Left Atrial Appendage Occlusion|Catheter Ablation	PROCEDURE: Catheter ablation and left atrial appendage occlusion|PROCEDURE: Additional left atrial appendage electrical isolation combined with catheter ablation and left atrial appendage occlusion	Atrial fibrillation recurrence, outside the 3-month blank period after surgery, ECG and Holter recorded rapid atrial arrhythmia greater than 30S., one year after operation|Stroke/TIA, Patients may have cerebral ischemia, such as sudden limb movement and sensory disturbance, aphasia, transient blindness in one eye, etc., disturbance of consciousness, or symptoms of vertebral artery ischemia, such …		Xinhua Hospital, Shanghai Jiao Tong University School of Medicine	ZHONGNANSHAN MEDICAL FOUNDATION OF GUANGDONG PROVINCE	INTERVENTIONAL
NCT05758805	Esophageal Injury of a Tip CF Sensing Ablation Catheter for HP-SD of Paroxysmal and Persistent AF (ESO-SAFE-HP-RF)	https://clinicaltrials.gov/study/NCT05758805	ESO-SAFE-HP-RF	NOT_YET_RECRUITING	This pilot, prospective, interventional, monocentric, independent, and no-profit clinical trial aims to investigate and evaluate the proportion, acute and chronic characteristics, and outcomes of esophageal thermal injury (ETI) in AF ablation using a high-power, short-duration (HP-SD) setting with contact force (CF) sensing tip ablation catheter in standard clinical practice. The main questions i…	NO	Atrial Fibrillation|Esophageal Perforation|Esophageal Fistula	DEVICE: mini-invasive esophagoscopy|DEVICE: HP-SD AF ablation by a CF sensing catheter	Proportion of the acute esophageal thermal injury (ETI), Evaluate the acute proportion of the esophageal thermal injury (ETI), 1-3 days after AF ablation procedure	Factors influencing RF procedure on ETI development, Contribution of the factors influencing RF procedure (contact force, impedance, RF power, RF time) on ETI development, 1-3 days after AF ablation procedure|Esophageal temperature by an esophageal continuous monitoring device, Celsius degree., during AF ablation procedure|ETI monitoring, Chronic (every 3 months until healing) evaluation of disco…	Quovadis Associazione	Abbott	INTERVENTIONAL
NCT05610215	Concomitant Hybrid Versus Catheter Ablation for Atrial Fibrillation With Hypertrophic Cardiomyopathy	https://clinicaltrials.gov/study/NCT05610215		NOT_YET_RECRUITING	The goal of this clinical trial is to compare the rhythm control effect in hypertrophic non-obstructive patients with non-paroxysmal atrial fibrillation by either concomitant catheter endocardial and thoracoscopic epicardial ablation or catheter ablation alone. The study aims to see if concomitant hybrid ablation can more effectively achieve rhythm control effect than catheter ablation alone in n…	NO	Atrial Fibrillation|Cardiomyopathy, Hypertrophic|Radiofrequency Ablation	PROCEDURE: hybrid ablation|PROCEDURE: catheter ablation	Freedom from documented atrial fibrillation, freedom from documented AF episodes \>30 seconds by 72-hour monitoring, 12 months	All cause mortality, death by any reason, 12 months|Cardiovascular related mortality, death that related to cardiogenic causes, 12 months|Stroke, Any stroke or TIA diagnosed in the clinical record after the completion of the intervention, 12 months|Periferal arterial embolism, Periferal arterial embolism, 12 months|All-cause rehospitalization, Rehospitalized by any reason, 12 months|Heart failure…	China National Center for Cardiovascular Diseases		INTERVENTIONAL
NCT05251545	Randomized Trial: High Power Short Duration Versus Ablation Index	https://clinicaltrials.gov/study/NCT05251545		RECRUITING	The single procedure success rates of durable pulmonary vein isolation (PVI) for paroxysmal atrial fibrillation (PAF) varies between 80 and 90 %. This prospective, randomized study investigated the efficacy of pulmonary vein isolation with RF-energy following the CLOSE protocol with standard energy application (30 Watts) versus PVI with RF-energy with high power settings (45 Watts).	NO	Atrial Fibrillation Paroxysmal|Catheter Ablation	OTHER: Pulmonary vein isolation	Single procedure success rate, identified by 48-hours Holder-ECGs every three months, Freedom of any atrial arrhythmia of more than 30 sec during a follow-up period of 12 months after the first procedure., 1 year	Procedural data, procedural time, 1 year	Robert Bosch Medical Center		INTERVENTIONAL
NCT Number	Study Title	Study URL	Acronym	Study Status	Brief Summary	Study Results	Conditions	Interventions	Primary Outcome Measures	Secondary Outcome Measures	Sponsor	Collaborators	Study Type
NCT03832959	Esophageal Damage Protection During Pulmonary Vein Ablation. Pilot Study.	https://clinicaltrials.gov/study/NCT03832959		UNKNOWN	Catheter ablation of atrial fibrillation with electrical isolation of the pulmonary veins in the left atrium carries risk of esophagus thermal lesion. EnsoETM is a device . This study evaluates the benefit of using the EnsoETM, a device device for esophageal temperature adjustments, during catheter ablation of atrial fibrillation. Half of participants will undergo esophageal temperature adjustmen…	NO	Atrial Fibrillation|Catheter Ablation|Esophageal Fistula|Esophageal Diseases|Arrhythmias, Cardiac	DEVICE: EnsoETM	Presence of esophageal damage, Presence of esophageal lesions will be determined after ablation using esophagogastroscopy., 1 day|Severity of esophageal damage, Degree of esophageal lesions will be determined after ablation using esophagogastroscopy. Degree of esophageal lesions severity will be determined according to the Zargar endoscopy classification (0, I, IIa, IIb, IIIa, IIIb, IV), 1 day|Pr…	Recurrence of atrial fibrillation, Recurrence of atrial fibrillation after catheter ablation will be determined in the follow-up: 1. clinically, as episodes with high clinical suspicion of being atrial fibrillation despite no ECG documentation 2. documented in ECG or in 24-hours holter monitoring, and defined as an episode lasting more than 30 seconds. 24-hours holter monitoring will be performed…	Fundació Institut de Recerca de l'Hospital de la Santa Creu i Sant Pau		INTERVENTIONAL
NCT05481359	AF-FLOW Registry: This Study is to Evaluate Ablamap Software in Patients Undergoing Ablation for Atrial Fibrillation.	https://clinicaltrials.gov/study/NCT05481359		ACTIVE_NOT_RECRUITING	This post-market global registry will evaluate the ability of the Ablamap® Software to identify atrial fibrillation sources and guide ablation therapy in patients with atrial fibrillation.	NO	Atrial Fibrillation, Persistent|Atrial Fibrillation|Arrhythmias, Cardiac|Heart Diseases|Cardiovascular Diseases|Pathologic Processes	DEVICE: Ablamap Software	Acute procedure success defined as the ability to successfully ablate AF sources identified by the Ablamap software, The ability to successfully ablate AF sources identified by the Electrographic FLOW maps of the atria pre and post ablation to determine if there is a diminished or absence of the source., During the procedure	Freedom from documented episodes of AF recurrence, Freedom from documented episodes of atrial fibrillation recurrence following the blanking period (90 days post procedure through 12 months)., 3-12 months	Ablacon, Inc.		OBSERVATIONAL
NCT04632550	Giant Left Atrium Atrial fibrillatioN CathEter Ablation, Posterior Box Isolation vs. Dallas Lesion Set	https://clinicaltrials.gov/study/NCT04632550		NOT_YET_RECRUITING	Although the additional linear ablation after pulmonary vein isolation (PVI) is a class IIB indication for AF catheter ablation in patients with persistent AF, no clear benefit has been demonstrated in the recent randomized clinical trials (STAR-AF2 or POBI trials). Nevertheless, in the retrospective cohort data of this research team, additional POBI and AL were helpful in persistent AF patients …	NO	Atrial Fibrillation	PROCEDURE: Circumferential pulmonary vein isolation(CPVI) group|PROCEDURE: Posterior box isolation(POBI) group|PROCEDURE: POBI+Anterior linear ablation(AL) group	Safety evaluation: Procedure-related cardiac complication rate, -including open cardiac surgery, cerebral infarction, pericardial effusion or cardiac tamponade, hematoma in the inguinal puncture site and vascular complications within 30 days post procedure., within 30 days post procedure|Efficacy evaluation: clinical recurrence rate, - Defined as atrial fibrillation or atrial tachycardia \> 30 se…	procedure time, immediate after the procedure|hospitalization duration, immediate after the discharge|Comparison of anti-arrhythmic drug or anticoagulation therapy related complication rate, immediate after the procedure, 1 week, 3,6,12,18,24,36 months after procedure.|rate of electrical cardioversion, immediate after the procedure, 1 week, 3,6,12,18,24,36 months after procedure.|rate of cardiova…	Yonsei University		INTERVENTIONAL
NCT04897204	Left Atrial Appendage Electrical Isolation in Persistent Atrial Fibrillation	https://clinicaltrials.gov/study/NCT04897204		UNKNOWN	This project intends to enroll patients with persistent atrial fibrillation who are planning to undergo catheter ablation of atrial fibrillation. The two groups of patients were routinely performed atrial fibrillation pulmonary vein isolation and linear ablation with left atrial appendage occlusion. The experimental group received additional left atrial appendage electrical isolation before the l…	NO	Atrial Fibrillation|Left Atrial Appendage|Left Atrial Appendage Occlusion|Catheter Ablation	PROCEDURE: Catheter ablation and left atrial appendage occlusion|PROCEDURE: Additional left atrial appendage electrical isolation combined with catheter ablation and left atrial appendage occlusion	Atrial fibrillation recurrence, outside the 3-month blank period after surgery, ECG and Holter recorded rapid atrial arrhythmia greater than 30S., one year after operation|Stroke/TIA, Patients may have cerebral ischemia, such as sudden limb movement and sensory disturbance, aphasia, transient blindness in one eye, etc., disturbance of consciousness, or symptoms of vertebral artery ischemia, such …		Xinhua Hospital, Shanghai Jiao Tong University School of Medicine	ZHONGNANSHAN MEDICAL FOUNDATION OF GUANGDONG PROVINCE	INTERVENTIONAL
NCT05758805	Esophageal Injury of a Tip CF Sensing Ablation Catheter for HP-SD of Paroxysmal and Persistent AF (ESO-SAFE-HP-RF)	https://clinicaltrials.gov/study/NCT05758805	ESO-SAFE-HP-RF	NOT_YET_RECRUITING	This pilot, prospective, interventional, monocentric, independent, and no-profit clinical trial aims to investigate and evaluate the proportion, acute and chronic characteristics, and outcomes of esophageal thermal injury (ETI) in AF ablation using a high-power, short-duration (HP-SD) setting with contact force (CF) sensing tip ablation catheter in standard clinical practice. The main questions i…	NO	Atrial Fibrillation|Esophageal Perforation|Esophageal Fistula	DEVICE: mini-invasive esophagoscopy|DEVICE: HP-SD AF ablation by a CF sensing catheter	Proportion of the acute esophageal thermal injury (ETI), Evaluate the acute proportion of the esophageal thermal injury (ETI), 1-3 days after AF ablation procedure	Factors influencing RF procedure on ETI development, Contribution of the factors influencing RF procedure (contact force, impedance, RF power, RF time) on ETI development, 1-3 days after AF ablation procedure|Esophageal temperature by an esophageal continuous monitoring device, Celsius degree., during AF ablation procedure|ETI monitoring, Chronic (every 3 months until healing) evaluation of disco…	Quovadis Associazione	Abbott	INTERVENTIONAL
NCT05610215	Concomitant Hybrid Versus Catheter Ablation for Atrial Fibrillation With Hypertrophic Cardiomyopathy	https://clinicaltrials.gov/study/NCT05610215		NOT_YET_RECRUITING	The goal of this clinical trial is to compare the rhythm control effect in hypertrophic non-obstructive patients with non-paroxysmal atrial fibrillation by either concomitant catheter endocardial and thoracoscopic epicardial ablation or catheter ablation alone. The study aims to see if concomitant hybrid ablation can more effectively achieve rhythm control effect than catheter ablation alone in n…	NO	Atrial Fibrillation|Cardiomyopathy, Hypertrophic|Radiofrequency Ablation	PROCEDURE: hybrid ablation|PROCEDURE: catheter ablation	Freedom from documented atrial fibrillation, freedom from documented AF episodes \>30 seconds by 72-hour monitoring, 12 months	All cause mortality, death by any reason, 12 months|Cardiovascular related mortality, death that related to cardiogenic causes, 12 months|Stroke, Any stroke or TIA diagnosed in the clinical record after the completion of the intervention, 12 months|Periferal arterial embolism, Periferal arterial embolism, 12 months|All-cause rehospitalization, Rehospitalized by any reason, 12 months|Heart failure…	China National Center for Cardiovascular Diseases		INTERVENTIONAL
NCT05251545	Randomized Trial: High Power Short Duration Versus Ablation Index	https://clinicaltrials.gov/study/NCT05251545		RECRUITING	The single procedure success rates of durable pulmonary vein isolation (PVI) for paroxysmal atrial fibrillation (PAF) varies between 80 and 90 %. This prospective, randomized study investigated the efficacy of pulmonary vein isolation with RF-energy following the CLOSE protocol with standard energy application (30 Watts) versus PVI with RF-energy with high power settings (45 Watts).	NO	Atrial Fibrillation Paroxysmal|Catheter Ablation	OTHER: Pulmonary vein isolation	Single procedure success rate, identified by 48-hours Holder-ECGs every three months, Freedom of any atrial arrhythmia of more than 30 sec during a follow-up period of 12 months after the first procedure., 1 year	Procedural data, procedural time, 1 year	Robert Bosch Medical Center		INTERVENTIONAL
NCT Number	Study Title	Study URL	Acronym	Study Status	Brief Summary	Study Results	Conditions	Interventions	Primary Outcome Measures	Secondary Outcome Measures	Sponsor	Collaborators	Study Type
NCT03832959	Esophageal Damage Protection During Pulmonary Vein Ablation. Pilot Study.	https://clinicaltrials.gov/study/NCT03832959		UNKNOWN	Catheter ablation of atrial fibrillation with electrical isolation of the pulmonary veins in the left atrium carries risk of esophagus thermal lesion. EnsoETM is a device . This study evaluates the benefit of using the EnsoETM, a device device for esophageal temperature adjustments, during catheter ablation of atrial fibrillation. Half of participants will undergo esophageal temperature adjustmen…	NO	Atrial Fibrillation|Catheter Ablation|Esophageal Fistula|Esophageal Diseases|Arrhythmias, Cardiac	DEVICE: EnsoETM	Presence of esophageal damage, Presence of esophageal lesions will be determined after ablation using esophagogastroscopy., 1 day|Severity of esophageal damage, Degree of esophageal lesions will be determined after ablation using esophagogastroscopy. Degree of esophageal lesions severity will be determined according to the Zargar endoscopy classification (0, I, IIa, IIb, IIIa, IIIb, IV), 1 day|Pr…	Recurrence of atrial fibrillation, Recurrence of atrial fibrillation after catheter ablation will be determined in the follow-up: 1. clinically, as episodes with high clinical suspicion of being atrial fibrillation despite no ECG documentation 2. documented in ECG or in 24-hours holter monitoring, and defined as an episode lasting more than 30 seconds. 24-hours holter monitoring will be performed…	Fundació Institut de Recerca de l'Hospital de la Santa Creu i Sant Pau		INTERVENTIONAL
NCT05481359	AF-FLOW Registry: This Study is to Evaluate Ablamap Software in Patients Undergoing Ablation for Atrial Fibrillation.	https://clinicaltrials.gov/study/NCT05481359		ACTIVE_NOT_RECRUITING	This post-market global registry will evaluate the ability of the Ablamap® Software to identify atrial fibrillation sources and guide ablation therapy in patients with atrial fibrillation.	NO	Atrial Fibrillation, Persistent|Atrial Fibrillation|Arrhythmias, Cardiac|Heart Diseases|Cardiovascular Diseases|Pathologic Processes	DEVICE: Ablamap Software	Acute procedure success defined as the ability to successfully ablate AF sources identified by the Ablamap software, The ability to successfully ablate AF sources identified by the Electrographic FLOW maps of the atria pre and post ablation to determine if there is a diminished or absence of the source., During the procedure	Freedom from documented episodes of AF recurrence, Freedom from documented episodes of atrial fibrillation recurrence following the blanking period (90 days post procedure through 12 months)., 3-12 months	Ablacon, Inc.		OBSERVATIONAL
NCT04632550	Giant Left Atrium Atrial fibrillatioN CathEter Ablation, Posterior Box Isolation vs. Dallas Lesion Set	https://clinicaltrials.gov/study/NCT04632550		NOT_YET_RECRUITING	Although the additional linear ablation after pulmonary vein isolation (PVI) is a class IIB indication for AF catheter ablation in patients with persistent AF, no clear benefit has been demonstrated in the recent randomized clinical trials (STAR-AF2 or POBI trials). Nevertheless, in the retrospective cohort data of this research team, additional POBI and AL were helpful in persistent AF patients …	NO	Atrial Fibrillation	PROCEDURE: Circumferential pulmonary vein isolation(CPVI) group|PROCEDURE: Posterior box isolation(POBI) group|PROCEDURE: POBI+Anterior linear ablation(AL) group	Safety evaluation: Procedure-related cardiac complication rate, -including open cardiac surgery, cerebral infarction, pericardial effusion or cardiac tamponade, hematoma in the inguinal puncture site and vascular complications within 30 days post procedure., within 30 days post procedure|Efficacy evaluation: clinical recurrence rate, - Defined as atrial fibrillation or atrial tachycardia \> 30 se…	procedure time, immediate after the procedure|hospitalization duration, immediate after the discharge|Comparison of anti-arrhythmic drug or anticoagulation therapy related complication rate, immediate after the procedure, 1 week, 3,6,12,18,24,36 months after procedure.|rate of electrical cardioversion, immediate after the procedure, 1 week, 3,6,12,18,24,36 months after procedure.|rate of cardiova…	Yonsei University		INTERVENTIONAL
NCT04897204	Left Atrial Appendage Electrical Isolation in Persistent Atrial Fibrillation	https://clinicaltrials.gov/study/NCT04897204		UNKNOWN	This project intends to enroll patients with persistent atrial fibrillation who are planning to undergo catheter ablation of atrial fibrillation. The two groups of patients were routinely performed atrial fibrillation pulmonary vein isolation and linear ablation with left atrial appendage occlusion. The experimental group received additional left atrial appendage electrical isolation before the l…	NO	Atrial Fibrillation|Left Atrial Appendage|Left Atrial Appendage Occlusion|Catheter Ablation	PROCEDURE: Catheter ablation and left atrial appendage occlusion|PROCEDURE: Additional left atrial appendage electrical isolation combined with catheter ablation and left atrial appendage occlusion	Atrial fibrillation recurrence, outside the 3-month blank period after surgery, ECG and Holter recorded rapid atrial arrhythmia greater than 30S., one year after operation|Stroke/TIA, Patients may have cerebral ischemia, such as sudden limb movement and sensory disturbance, aphasia, transient blindness in one eye, etc., disturbance of consciousness, or symptoms of vertebral artery ischemia, such …		Xinhua Hospital, Shanghai Jiao Tong University School of Medicine	ZHONGNANSHAN MEDICAL FOUNDATION OF GUANGDONG PROVINCE	INTERVENTIONAL
NCT05758805	Esophageal Injury of a Tip CF Sensing Ablation Catheter for HP-SD of Paroxysmal and Persistent AF (ESO-SAFE-HP-RF)	https://clinicaltrials.gov/study/NCT05758805	ESO-SAFE-HP-RF	NOT_YET_RECRUITING	This pilot, prospective, interventional, monocentric, independent, and no-profit clinical trial aims to investigate and evaluate the proportion, acute and chronic characteristics, and outcomes of esophageal thermal injury (ETI) in AF ablation using a high-power, short-duration (HP-SD) setting with contact force (CF) sensing tip ablation catheter in standard clinical practice. The main questions i…	NO	Atrial Fibrillation|Esophageal Perforation|Esophageal Fistula	DEVICE: mini-invasive esophagoscopy|DEVICE: HP-SD AF ablation by a CF sensing catheter	Proportion of the acute esophageal thermal injury (ETI), Evaluate the acute proportion of the esophageal thermal injury (ETI), 1-3 days after AF ablation procedure	Factors influencing RF procedure on ETI development, Contribution of the factors influencing RF procedure (contact force, impedance, RF power, RF time) on ETI development, 1-3 days after AF ablation procedure|Esophageal temperature by an esophageal continuous monitoring device, Celsius degree., during AF ablation procedure|ETI monitoring, Chronic (every 3 months until healing) evaluation of disco…	Quovadis Associazione	Abbott	INTERVENTIONAL
NCT05610215	Concomitant Hybrid Versus Catheter Ablation for Atrial Fibrillation With Hypertrophic Cardiomyopathy	https://clinicaltrials.gov/study/NCT05610215		NOT_YET_RECRUITING	The goal of this clinical trial is to compare the rhythm control effect in hypertrophic non-obstructive patients with non-paroxysmal atrial fibrillation by either concomitant catheter endocardial and thoracoscopic epicardial ablation or catheter ablation alone. The study aims to see if concomitant hybrid ablation can more effectively achieve rhythm control effect than catheter ablation alone in n…	NO	Atrial Fibrillation|Cardiomyopathy, Hypertrophic|Radiofrequency Ablation	PROCEDURE: hybrid ablation|PROCEDURE: catheter ablation	Freedom from documented atrial fibrillation, freedom from documented AF episodes \>30 seconds by 72-hour monitoring, 12 months	All cause mortality, death by any reason, 12 months|Cardiovascular related mortality, death that related to cardiogenic causes, 12 months|Stroke, Any stroke or TIA diagnosed in the clinical record after the completion of the intervention, 12 months|Periferal arterial embolism, Periferal arterial embolism, 12 months|All-cause rehospitalization, Rehospitalized by any reason, 12 months|Heart failure…	China National Center for Cardiovascular Diseases		INTERVENTIONAL
NCT05251545	Randomized Trial: High Power Short Duration Versus Ablation Index	https://clinicaltrials.gov/study/NCT05251545		RECRUITING	The single procedure success rates of durable pulmonary vein isolation (PVI) for paroxysmal atrial fibrillation (PAF) varies between 80 and 90 %. This prospective, randomized study investigated the efficacy of pulmonary vein isolation with RF-energy following the CLOSE protocol with standard energy application (30 Watts) versus PVI with RF-energy with high power settings (45 Watts).	NO	Atrial Fibrillation Paroxysmal|Catheter Ablation	OTHER: Pulmonary vein isolation	Single procedure success rate, identified by 48-hours Holder-ECGs every three months, Freedom of any atrial arrhythmia of more than 30 sec during a follow-up period of 12 months after the first procedure., 1 year	Procedural data, procedural time, 1 year	Robert Bosch Medical Center		INTERVENTIONAL
NCT Number	Study Title	Study URL	Acronym	Study Status	Brief Summary	Study Results	Conditions	Interventions	Primary Outcome Measures	Secondary Outcome Measures	Sponsor	Collaborators	Study Type
NCT03832959	Esophageal Damage Protection During Pulmonary Vein Ablation. Pilot Study.	https://clinicaltrials.gov/study/NCT03832959		UNKNOWN	Catheter ablation of atrial fibrillation with electrical isolation of the pulmonary veins in the left atrium carries risk of esophagus thermal lesion. EnsoETM is a device . This study evaluates the benefit of using the EnsoETM, a device device for esophageal temperature adjustments, during catheter ablation of atrial fibrillation. Half of participants will undergo esophageal temperature adjustmen…	NO	Atrial Fibrillation|Catheter Ablation|Esophageal Fistula|Esophageal Diseases|Arrhythmias, Cardiac	DEVICE: EnsoETM	Presence of esophageal damage, Presence of esophageal lesions will be determined after ablation using esophagogastroscopy., 1 day|Severity of esophageal damage, Degree of esophageal lesions will be determined after ablation using esophagogastroscopy. Degree of esophageal lesions severity will be determined according to the Zargar endoscopy classification (0, I, IIa, IIb, IIIa, IIIb, IV), 1 day|Pr…	Recurrence of atrial fibrillation, Recurrence of atrial fibrillation after catheter ablation will be determined in the follow-up: 1. clinically, as episodes with high clinical suspicion of being atrial fibrillation despite no ECG documentation 2. documented in ECG or in 24-hours holter monitoring, and defined as an episode lasting more than 30 seconds. 24-hours holter monitoring will be performed…	Fundació Institut de Recerca de l'Hospital de la Santa Creu i Sant Pau		INTERVENTIONAL
NCT05481359	AF-FLOW Registry: This Study is to Evaluate Ablamap Software in Patients Undergoing Ablation for Atrial Fibrillation.	https://clinicaltrials.gov/study/NCT05481359		ACTIVE_NOT_RECRUITING	This post-market global registry will evaluate the ability of the Ablamap® Software to identify atrial fibrillation sources and guide ablation therapy in patients with atrial fibrillation.	NO	Atrial Fibrillation, Persistent|Atrial Fibrillation|Arrhythmias, Cardiac|Heart Diseases|Cardiovascular Diseases|Pathologic Processes	DEVICE: Ablamap Software	Acute procedure success defined as the ability to successfully ablate AF sources identified by the Ablamap software, The ability to successfully ablate AF sources identified by the Electrographic FLOW maps of the atria pre and post ablation to determine if there is a diminished or absence of the source., During the procedure	Freedom from documented episodes of AF recurrence, Freedom from documented episodes of atrial fibrillation recurrence following the blanking period (90 days post procedure through 12 months)., 3-12 months	Ablacon, Inc.		OBSERVATIONAL
NCT04632550	Giant Left Atrium Atrial fibrillatioN CathEter Ablation, Posterior Box Isolation vs. Dallas Lesion Set	https://clinicaltrials.gov/study/NCT04632550		NOT_YET_RECRUITING	Although the additional linear ablation after pulmonary vein isolation (PVI) is a class IIB indication for AF catheter ablation in patients with persistent AF, no clear benefit has been demonstrated in the recent randomized clinical trials (STAR-AF2 or POBI trials). Nevertheless, in the retrospective cohort data of this research team, additional POBI and AL were helpful in persistent AF patients …	NO	Atrial Fibrillation	PROCEDURE: Circumferential pulmonary vein isolation(CPVI) group|PROCEDURE: Posterior box isolation(POBI) group|PROCEDURE: POBI+Anterior linear ablation(AL) group	Safety evaluation: Procedure-related cardiac complication rate, -including open cardiac surgery, cerebral infarction, pericardial effusion or cardiac tamponade, hematoma in the inguinal puncture site and vascular complications within 30 days post procedure., within 30 days post procedure|Efficacy evaluation: clinical recurrence rate, - Defined as atrial fibrillation or atrial tachycardia \> 30 se…	procedure time, immediate after the procedure|hospitalization duration, immediate after the discharge|Comparison of anti-arrhythmic drug or anticoagulation therapy related complication rate, immediate after the procedure, 1 week, 3,6,12,18,24,36 months after procedure.|rate of electrical cardioversion, immediate after the procedure, 1 week, 3,6,12,18,24,36 months after procedure.|rate of cardiova…	Yonsei University		INTERVENTIONAL
NCT04897204	Left Atrial Appendage Electrical Isolation in Persistent Atrial Fibrillation	https://clinicaltrials.gov/study/NCT04897204		UNKNOWN	This project intends to enroll patients with persistent atrial fibrillation who are planning to undergo catheter ablation of atrial fibrillation. The two groups of patients were routinely performed atrial fibrillation pulmonary vein isolation and linear ablation with left atrial appendage occlusion. The experimental group received additional left atrial appendage electrical isolation before the l…	NO	Atrial Fibrillation|Left Atrial Appendage|Left Atrial Appendage Occlusion|Catheter Ablation	PROCEDURE: Catheter ablation and left atrial appendage occlusion|PROCEDURE: Additional left atrial appendage electrical isolation combined with catheter ablation and left atrial appendage occlusion	Atrial fibrillation recurrence, outside the 3-month blank period after surgery, ECG and Holter recorded rapid atrial arrhythmia greater than 30S., one year after operation|Stroke/TIA, Patients may have cerebral ischemia, such as sudden limb movement and sensory disturbance, aphasia, transient blindness in one eye, etc., disturbance of consciousness, or symptoms of vertebral artery ischemia, such …		Xinhua Hospital, Shanghai Jiao Tong University School of Medicine	ZHONGNANSHAN MEDICAL FOUNDATION OF GUANGDONG PROVINCE	INTERVENTIONAL
NCT05758805	Esophageal Injury of a Tip CF Sensing Ablation Catheter for HP-SD of Paroxysmal and Persistent AF (ESO-SAFE-HP-RF)	https://clinicaltrials.gov/study/NCT05758805	ESO-SAFE-HP-RF	NOT_YET_RECRUITING	This pilot, prospective, interventional, monocentric, independent, and no-profit clinical trial aims to investigate and evaluate the proportion, acute and chronic characteristics, and outcomes of esophageal thermal injury (ETI) in AF ablation using a high-power, short-duration (HP-SD) setting with contact force (CF) sensing tip ablation catheter in standard clinical practice. The main questions i…	NO	Atrial Fibrillation|Esophageal Perforation|Esophageal Fistula	DEVICE: mini-invasive esophagoscopy|DEVICE: HP-SD AF ablation by a CF sensing catheter	Proportion of the acute esophageal thermal injury (ETI), Evaluate the acute proportion of the esophageal thermal injury (ETI), 1-3 days after AF ablation procedure	Factors influencing RF procedure on ETI development, Contribution of the factors influencing RF procedure (contact force, impedance, RF power, RF time) on ETI development, 1-3 days after AF ablation procedure|Esophageal temperature by an esophageal continuous monitoring device, Celsius degree., during AF ablation procedure|ETI monitoring, Chronic (every 3 months until healing) evaluation of disco…	Quovadis Associazione	Abbott	INTERVENTIONAL
NCT05610215	Concomitant Hybrid Versus Catheter Ablation for Atrial Fibrillation With Hypertrophic Cardiomyopathy	https://clinicaltrials.gov/study/NCT05610215		NOT_YET_RECRUITING	The goal of this clinical trial is to compare the rhythm control effect in hypertrophic non-obstructive patients with non-paroxysmal atrial fibrillation by either concomitant catheter endocardial and thoracoscopic epicardial ablation or catheter ablation alone. The study aims to see if concomitant hybrid ablation can more effectively achieve rhythm control effect than catheter ablation alone in n…	NO	Atrial Fibrillation|Cardiomyopathy, Hypertrophic|Radiofrequency Ablation	PROCEDURE: hybrid ablation|PROCEDURE: catheter ablation	Freedom from documented atrial fibrillation, freedom from documented AF episodes \>30 seconds by 72-hour monitoring, 12 months	All cause mortality, death by any reason, 12 months|Cardiovascular related mortality, death that related to cardiogenic causes, 12 months|Stroke, Any stroke or TIA diagnosed in the clinical record after the completion of the intervention, 12 months|Periferal arterial embolism, Periferal arterial embolism, 12 months|All-cause rehospitalization, Rehospitalized by any reason, 12 months|Heart failure…	China National Center for Cardiovascular Diseases		INTERVENTIONAL
NCT05251545	Randomized Trial: High Power Short Duration Versus Ablation Index	https://clinicaltrials.gov/study/NCT05251545		RECRUITING	The single procedure success rates of durable pulmonary vein isolation (PVI) for paroxysmal atrial fibrillation (PAF) varies between 80 and 90 %. This prospective, randomized study investigated the efficacy of pulmonary vein isolation with RF-energy following the CLOSE protocol with standard energy application (30 Watts) versus PVI with RF-energy with high power settings (45 Watts).	NO	Atrial Fibrillation Paroxysmal|Catheter Ablation	OTHER: Pulmonary vein isolation	Single procedure success rate, identified by 48-hours Holder-ECGs every three months, Freedom of any atrial arrhythmia of more than 30 sec during a follow-up period of 12 months after the first procedure., 1 year	Procedural data, procedural time, 1 year	Robert Bosch Medical Center		INTERVENTIONAL
NCT Number	Study Title	Study URL	Acronym	Study Status	Brief Summary	Study Results	Conditions	Interventions	Primary Outcome Measures	Secondary Outcome Measures	Sponsor	Collaborators	Study Type
NCT03832959	Esophageal Damage Protection During Pulmonary Vein Ablation. Pilot Study.	https://clinicaltrials.gov/study/NCT03832959		UNKNOWN	Catheter ablation of atrial fibrillation with electrical isolation of the pulmonary veins in the left atrium carries risk of esophagus thermal lesion. EnsoETM is a device . This study evaluates the benefit of using the EnsoETM, a device device for esophageal temperature adjustments, during catheter ablation of atrial fibrillation. Half of participants will undergo esophageal temperature adjustmen…	NO	Atrial Fibrillation|Catheter Ablation|Esophageal Fistula|Esophageal Diseases|Arrhythmias, Cardiac	DEVICE: EnsoETM	Presence of esophageal damage, Presence of esophageal lesions will be determined after ablation using esophagogastroscopy., 1 day|Severity of esophageal damage, Degree of esophageal lesions will be determined after ablation using esophagogastroscopy. Degree of esophageal lesions severity will be determined according to the Zargar endoscopy classification (0, I, IIa, IIb, IIIa, IIIb, IV), 1 day|Pr…	Recurrence of atrial fibrillation, Recurrence of atrial fibrillation after catheter ablation will be determined in the follow-up: 1. clinically, as episodes with high clinical suspicion of being atrial fibrillation despite no ECG documentation 2. documented in ECG or in 24-hours holter monitoring, and defined as an episode lasting more than 30 seconds. 24-hours holter monitoring will be performed…	Fundació Institut de Recerca de l'Hospital de la Santa Creu i Sant Pau		INTERVENTIONAL
NCT05481359	AF-FLOW Registry: This Study is to Evaluate Ablamap Software in Patients Undergoing Ablation for Atrial Fibrillation.	https://clinicaltrials.gov/study/NCT05481359		ACTIVE_NOT_RECRUITING	This post-market global registry will evaluate the ability of the Ablamap® Software to identify atrial fibrillation sources and guide ablation therapy in patients with atrial fibrillation.	NO	Atrial Fibrillation, Persistent|Atrial Fibrillation|Arrhythmias, Cardiac|Heart Diseases|Cardiovascular Diseases|Pathologic Processes	DEVICE: Ablamap Software	Acute procedure success defined as the ability to successfully ablate AF sources identified by the Ablamap software, The ability to successfully ablate AF sources identified by the Electrographic FLOW maps of the atria pre and post ablation to determine if there is a diminished or absence of the source., During the procedure	Freedom from documented episodes of AF recurrence, Freedom from documented episodes of atrial fibrillation recurrence following the blanking period (90 days post procedure through 12 months)., 3-12 months	Ablacon, Inc.		OBSERVATIONAL
NCT04632550	Giant Left Atrium Atrial fibrillatioN CathEter Ablation, Posterior Box Isolation vs. Dallas Lesion Set	https://clinicaltrials.gov/study/NCT04632550		NOT_YET_RECRUITING	Although the additional linear ablation after pulmonary vein isolation (PVI) is a class IIB indication for AF catheter ablation in patients with persistent AF, no clear benefit has been demonstrated in the recent randomized clinical trials (STAR-AF2 or POBI trials). Nevertheless, in the retrospective cohort data of this research team, additional POBI and AL were helpful in persistent AF patients …	NO	Atrial Fibrillation	PROCEDURE: Circumferential pulmonary vein isolation(CPVI) group|PROCEDURE: Posterior box isolation(POBI) group|PROCEDURE: POBI+Anterior linear ablation(AL) group	Safety evaluation: Procedure-related cardiac complication rate, -including open cardiac surgery, cerebral infarction, pericardial effusion or cardiac tamponade, hematoma in the inguinal puncture site and vascular complications within 30 days post procedure., within 30 days post procedure|Efficacy evaluation: clinical recurrence rate, - Defined as atrial fibrillation or atrial tachycardia \> 30 se…	procedure time, immediate after the procedure|hospitalization duration, immediate after the discharge|Comparison of anti-arrhythmic drug or anticoagulation therapy related complication rate, immediate after the procedure, 1 week, 3,6,12,18,24,36 months after procedure.|rate of electrical cardioversion, immediate after the procedure, 1 week, 3,6,12,18,24,36 months after procedure.|rate of cardiova…	Yonsei University		INTERVENTIONAL
NCT04897204	Left Atrial Appendage Electrical Isolation in Persistent Atrial Fibrillation	https://clinicaltrials.gov/study/NCT04897204		UNKNOWN	This project intends to enroll patients with persistent atrial fibrillation who are planning to undergo catheter ablation of atrial fibrillation. The two groups of patients were routinely performed atrial fibrillation pulmonary vein isolation and linear ablation with left atrial appendage occlusion. The experimental group received additional left atrial appendage electrical isolation before the l…	NO	Atrial Fibrillation|Left Atrial Appendage|Left Atrial Appendage Occlusion|Catheter Ablation	PROCEDURE: Catheter ablation and left atrial appendage occlusion|PROCEDURE: Additional left atrial appendage electrical isolation combined with catheter ablation and left atrial appendage occlusion	Atrial fibrillation recurrence, outside the 3-month blank period after surgery, ECG and Holter recorded rapid atrial arrhythmia greater than 30S., one year after operation|Stroke/TIA, Patients may have cerebral ischemia, such as sudden limb movement and sensory disturbance, aphasia, transient blindness in one eye, etc., disturbance of consciousness, or symptoms of vertebral artery ischemia, such …		Xinhua Hospital, Shanghai Jiao Tong University School of Medicine	ZHONGNANSHAN MEDICAL FOUNDATION OF GUANGDONG PROVINCE	INTERVENTIONAL
NCT05758805	Esophageal Injury of a Tip CF Sensing Ablation Catheter for HP-SD of Paroxysmal and Persistent AF (ESO-SAFE-HP-RF)	https://clinicaltrials.gov/study/NCT05758805	ESO-SAFE-HP-RF	NOT_YET_RECRUITING	This pilot, prospective, interventional, monocentric, independent, and no-profit clinical trial aims to investigate and evaluate the proportion, acute and chronic characteristics, and outcomes of esophageal thermal injury (ETI) in AF ablation using a high-power, short-duration (HP-SD) setting with contact force (CF) sensing tip ablation catheter in standard clinical practice. The main questions i…	NO	Atrial Fibrillation|Esophageal Perforation|Esophageal Fistula	DEVICE: mini-invasive esophagoscopy|DEVICE: HP-SD AF ablation by a CF sensing catheter	Proportion of the acute esophageal thermal injury (ETI), Evaluate the acute proportion of the esophageal thermal injury (ETI), 1-3 days after AF ablation procedure	Factors influencing RF procedure on ETI development, Contribution of the factors influencing RF procedure (contact force, impedance, RF power, RF time) on ETI development, 1-3 days after AF ablation procedure|Esophageal temperature by an esophageal continuous monitoring device, Celsius degree., during AF ablation procedure|ETI monitoring, Chronic (every 3 months until healing) evaluation of disco…	Quovadis Associazione	Abbott	INTERVENTIONAL
NCT05610215	Concomitant Hybrid Versus Catheter Ablation for Atrial Fibrillation With Hypertrophic Cardiomyopathy	https://clinicaltrials.gov/study/NCT05610215		NOT_YET_RECRUITING	The goal of this clinical trial is to compare the rhythm control effect in hypertrophic non-obstructive patients with non-paroxysmal atrial fibrillation by either concomitant catheter endocardial and thoracoscopic epicardial ablation or catheter ablation alone. The study aims to see if concomitant hybrid ablation can more effectively achieve rhythm control effect than catheter ablation alone in n…	NO	Atrial Fibrillation|Cardiomyopathy, Hypertrophic|Radiofrequency Ablation	PROCEDURE: hybrid ablation|PROCEDURE: catheter ablation	Freedom from documented atrial fibrillation, freedom from documented AF episodes \>30 seconds by 72-hour monitoring, 12 months	All cause mortality, death by any reason, 12 months|Cardiovascular related mortality, death that related to cardiogenic causes, 12 months|Stroke, Any stroke or TIA diagnosed in the clinical record after the completion of the intervention, 12 months|Periferal arterial embolism, Periferal arterial embolism, 12 months|All-cause rehospitalization, Rehospitalized by any reason, 12 months|Heart failure…	China National Center for Cardiovascular Diseases		INTERVENTIONAL
NCT05251545	Randomized Trial: High Power Short Duration Versus Ablation Index	https://clinicaltrials.gov/study/NCT05251545		RECRUITING	The single procedure success rates of durable pulmonary vein isolation (PVI) for paroxysmal atrial fibrillation (PAF) varies between 80 and 90 %. This prospective, randomized study investigated the efficacy of pulmonary vein isolation with RF-energy following the CLOSE protocol with standard energy application (30 Watts) versus PVI with RF-energy with high power settings (45 Watts).	NO	Atrial Fibrillation Paroxysmal|Catheter Ablation	OTHER: Pulmonary vein isolation	Single procedure success rate, identified by 48-hours Holder-ECGs every three months, Freedom of any atrial arrhythmia of more than 30 sec during a follow-up period of 12 months after the first procedure., 1 year	Procedural data, procedural time, 1 year	Robert Bosch Medical Center		INTERVENTIONAL
NCT Number	Study Title	Study URL	Acronym	Study Status	Brief Summary	Study Results	Conditions	Interventions	Primary Outcome Measures	Secondary Outcome Measures	Sponsor	Collaborators	Study Type
NCT03832959	Esophageal Damage Protection During Pulmonary Vein Ablation. Pilot Study.	https://clinicaltrials.gov/study/NCT03832959		UNKNOWN	Catheter ablation of atrial fibrillation with electrical isolation of the pulmonary veins in the left atrium carries risk of esophagus thermal lesion. EnsoETM is a device . This study evaluates the benefit of using the EnsoETM, a device device for esophageal temperature adjustments, during catheter ablation of atrial fibrillation. Half of participants will undergo esophageal temperature adjustmen…	NO	Atrial Fibrillation|Catheter Ablation|Esophageal Fistula|Esophageal Diseases|Arrhythmias, Cardiac	DEVICE: EnsoETM	Presence of esophageal damage, Presence of esophageal lesions will be determined after ablation using esophagogastroscopy., 1 day|Severity of esophageal damage, Degree of esophageal lesions will be determined after ablation using esophagogastroscopy. Degree of esophageal lesions severity will be determined according to the Zargar endoscopy classification (0, I, IIa, IIb, IIIa, IIIb, IV), 1 day|Pr…	Recurrence of atrial fibrillation, Recurrence of atrial fibrillation after catheter ablation will be determined in the follow-up: 1. clinically, as episodes with high clinical suspicion of being atrial fibrillation despite no ECG documentation 2. documented in ECG or in 24-hours holter monitoring, and defined as an episode lasting more than 30 seconds. 24-hours holter monitoring will be performed…	Fundació Institut de Recerca de l'Hospital de la Santa Creu i Sant Pau		INTERVENTIONAL
NCT05481359	AF-FLOW Registry: This Study is to Evaluate Ablamap Software in Patients Undergoing Ablation for Atrial Fibrillation.	https://clinicaltrials.gov/study/NCT05481359		ACTIVE_NOT_RECRUITING	This post-market global registry will evaluate the ability of the Ablamap® Software to identify atrial fibrillation sources and guide ablation therapy in patients with atrial fibrillation.	NO	Atrial Fibrillation, Persistent|Atrial Fibrillation|Arrhythmias, Cardiac|Heart Diseases|Cardiovascular Diseases|Pathologic Processes	DEVICE: Ablamap Software	Acute procedure success defined as the ability to successfully ablate AF sources identified by the Ablamap software, The ability to successfully ablate AF sources identified by the Electrographic FLOW maps of the atria pre and post ablation to determine if there is a diminished or absence of the source., During the procedure	Freedom from documented episodes of AF recurrence, Freedom from documented episodes of atrial fibrillation recurrence following the blanking period (90 days post procedure through 12 months)., 3-12 months	Ablacon, Inc.		OBSERVATIONAL
NCT04632550	Giant Left Atrium Atrial fibrillatioN CathEter Ablation, Posterior Box Isolation vs. Dallas Lesion Set	https://clinicaltrials.gov/study/NCT04632550		NOT_YET_RECRUITING	Although the additional linear ablation after pulmonary vein isolation (PVI) is a class IIB indication for AF catheter ablation in patients with persistent AF, no clear benefit has been demonstrated in the recent randomized clinical trials (STAR-AF2 or POBI trials). Nevertheless, in the retrospective cohort data of this research team, additional POBI and AL were helpful in persistent AF patients …	NO	Atrial Fibrillation	PROCEDURE: Circumferential pulmonary vein isolation(CPVI) group|PROCEDURE: Posterior box isolation(POBI) group|PROCEDURE: POBI+Anterior linear ablation(AL) group	Safety evaluation: Procedure-related cardiac complication rate, -including open cardiac surgery, cerebral infarction, pericardial effusion or cardiac tamponade, hematoma in the inguinal puncture site and vascular complications within 30 days post procedure., within 30 days post procedure|Efficacy evaluation: clinical recurrence rate, - Defined as atrial fibrillation or atrial tachycardia \> 30 se…	procedure time, immediate after the procedure|hospitalization duration, immediate after the discharge|Comparison of anti-arrhythmic drug or anticoagulation therapy related complication rate, immediate after the procedure, 1 week, 3,6,12,18,24,36 months after procedure.|rate of electrical cardioversion, immediate after the procedure, 1 week, 3,6,12,18,24,36 months after procedure.|rate of cardiova…	Yonsei University		INTERVENTIONAL
NCT04897204	Left Atrial Appendage Electrical Isolation in Persistent Atrial Fibrillation	https://clinicaltrials.gov/study/NCT04897204		UNKNOWN	This project intends to enroll patients with persistent atrial fibrillation who are planning to undergo catheter ablation of atrial fibrillation. The two groups of patients were routinely performed atrial fibrillation pulmonary vein isolation and linear ablation with left atrial appendage occlusion. The experimental group received additional left atrial appendage electrical isolation before the l…	NO	Atrial Fibrillation|Left Atrial Appendage|Left Atrial Appendage Occlusion|Catheter Ablation	PROCEDURE: Catheter ablation and left atrial appendage occlusion|PROCEDURE: Additional left atrial appendage electrical isolation combined with catheter ablation and left atrial appendage occlusion	Atrial fibrillation recurrence, outside the 3-month blank period after surgery, ECG and Holter recorded rapid atrial arrhythmia greater than 30S., one year after operation|Stroke/TIA, Patients may have cerebral ischemia, such as sudden limb movement and sensory disturbance, aphasia, transient blindness in one eye, etc., disturbance of consciousness, or symptoms of vertebral artery ischemia, such …		Xinhua Hospital, Shanghai Jiao Tong University School of Medicine	ZHONGNANSHAN MEDICAL FOUNDATION OF GUANGDONG PROVINCE	INTERVENTIONAL
NCT05758805	Esophageal Injury of a Tip CF Sensing Ablation Catheter for HP-SD of Paroxysmal and Persistent AF (ESO-SAFE-HP-RF)	https://clinicaltrials.gov/study/NCT05758805	ESO-SAFE-HP-RF	NOT_YET_RECRUITING	This pilot, prospective, interventional, monocentric, independent, and no-profit clinical trial aims to investigate and evaluate the proportion, acute and chronic characteristics, and outcomes of esophageal thermal injury (ETI) in AF ablation using a high-power, short-duration (HP-SD) setting with contact force (CF) sensing tip ablation catheter in standard clinical practice. The main questions i…	NO	Atrial Fibrillation|Esophageal Perforation|Esophageal Fistula	DEVICE: mini-invasive esophagoscopy|DEVICE: HP-SD AF ablation by a CF sensing catheter	Proportion of the acute esophageal thermal injury (ETI), Evaluate the acute proportion of the esophageal thermal injury (ETI), 1-3 days after AF ablation procedure	Factors influencing RF procedure on ETI development, Contribution of the factors influencing RF procedure (contact force, impedance, RF power, RF time) on ETI development, 1-3 days after AF ablation procedure|Esophageal temperature by an esophageal continuous monitoring device, Celsius degree., during AF ablation procedure|ETI monitoring, Chronic (every 3 months until healing) evaluation of disco…	Quovadis Associazione	Abbott	INTERVENTIONAL
NCT05610215	Concomitant Hybrid Versus Catheter Ablation for Atrial Fibrillation With Hypertrophic Cardiomyopathy	https://clinicaltrials.gov/study/NCT05610215		NOT_YET_RECRUITING	The goal of this clinical trial is to compare the rhythm control effect in hypertrophic non-obstructive patients with non-paroxysmal atrial fibrillation by either concomitant catheter endocardial and thoracoscopic epicardial ablation or catheter ablation alone. The study aims to see if concomitant hybrid ablation can more effectively achieve rhythm control effect than catheter ablation alone in n…	NO	Atrial Fibrillation|Cardiomyopathy, Hypertrophic|Radiofrequency Ablation	PROCEDURE: hybrid ablation|PROCEDURE: catheter ablation	Freedom from documented atrial fibrillation, freedom from documented AF episodes \>30 seconds by 72-hour monitoring, 12 months	All cause mortality, death by any reason, 12 months|Cardiovascular related mortality, death that related to cardiogenic causes, 12 months|Stroke, Any stroke or TIA diagnosed in the clinical record after the completion of the intervention, 12 months|Periferal arterial embolism, Periferal arterial embolism, 12 months|All-cause rehospitalization, Rehospitalized by any reason, 12 months|Heart failure…	China National Center for Cardiovascular Diseases		INTERVENTIONAL
NCT05251545	Randomized Trial: High Power Short Duration Versus Ablation Index	https://clinicaltrials.gov/study/NCT05251545		RECRUITING	The single procedure success rates of durable pulmonary vein isolation (PVI) for paroxysmal atrial fibrillation (PAF) varies between 80 and 90 %. This prospective, randomized study investigated the efficacy of pulmonary vein isolation with RF-energy following the CLOSE protocol with standard energy application (30 Watts) versus PVI with RF-energy with high power settings (45 Watts).	NO	Atrial Fibrillation Paroxysmal|Catheter Ablation	OTHER: Pulmonary vein isolation	Single procedure success rate, identified by 48-hours Holder-ECGs every three months, Freedom of any atrial arrhythmia of more than 30 sec during a follow-up period of 12 months after the first procedure., 1 year	Procedural data, procedural time, 1 year	Robert Bosch Medical Center		INTERVENTIONAL
NCT Number	Study Title	Study URL	Acronym	Study Status	Brief Summary	Study Results	Conditions	Interventions	Primary Outcome Measures	Secondary Outcome Measures	Sponsor	Collaborators	Study Type
NCT03832959	Esophageal Damage Protection During Pulmonary Vein Ablation. Pilot Study.	https://clinicaltrials.gov/study/NCT03832959		UNKNOWN	Catheter ablation of atrial fibrillation with electrical isolation of the pulmonary veins in the left atrium carries risk of esophagus thermal lesion. EnsoETM is a device . This study evaluates the benefit of using the EnsoETM, a device device for esophageal temperature adjustments, during catheter ablation of atrial fibrillation. Half of participants will undergo esophageal temperature adjustmen…	NO	Atrial Fibrillation|Catheter Ablation|Esophageal Fistula|Esophageal Diseases|Arrhythmias, Cardiac	DEVICE: EnsoETM	Presence of esophageal damage, Presence of esophageal lesions will be determined after ablation using esophagogastroscopy., 1 day|Severity of esophageal damage, Degree of esophageal lesions will be determined after ablation using esophagogastroscopy. Degree of esophageal lesions severity will be determined according to the Zargar endoscopy classification (0, I, IIa, IIb, IIIa, IIIb, IV), 1 day|Pr…	Recurrence of atrial fibrillation, Recurrence of atrial fibrillation after catheter ablation will be determined in the follow-up: 1. clinically, as episodes with high clinical suspicion of being atrial fibrillation despite no ECG documentation 2. documented in ECG or in 24-hours holter monitoring, and defined as an episode lasting more than 30 seconds. 24-hours holter monitoring will be performed…	Fundació Institut de Recerca de l'Hospital de la Santa Creu i Sant Pau		INTERVENTIONAL
NCT05481359	AF-FLOW Registry: This Study is to Evaluate Ablamap Software in Patients Undergoing Ablation for Atrial Fibrillation.	https://clinicaltrials.gov/study/NCT05481359		ACTIVE_NOT_RECRUITING	This post-market global registry will evaluate the ability of the Ablamap® Software to identify atrial fibrillation sources and guide ablation therapy in patients with atrial fibrillation.	NO	Atrial Fibrillation, Persistent|Atrial Fibrillation|Arrhythmias, Cardiac|Heart Diseases|Cardiovascular Diseases|Pathologic Processes	DEVICE: Ablamap Software	Acute procedure success defined as the ability to successfully ablate AF sources identified by the Ablamap software, The ability to successfully ablate AF sources identified by the Electrographic FLOW maps of the atria pre and post ablation to determine if there is a diminished or absence of the source., During the procedure	Freedom from documented episodes of AF recurrence, Freedom from documented episodes of atrial fibrillation recurrence following the blanking period (90 days post procedure through 12 months)., 3-12 months	Ablacon, Inc.		OBSERVATIONAL
NCT04632550	Giant Left Atrium Atrial fibrillatioN CathEter Ablation, Posterior Box Isolation vs. Dallas Lesion Set	https://clinicaltrials.gov/study/NCT04632550		NOT_YET_RECRUITING	Although the additional linear ablation after pulmonary vein isolation (PVI) is a class IIB indication for AF catheter ablation in patients with persistent AF, no clear benefit has been demonstrated in the recent randomized clinical trials (STAR-AF2 or POBI trials). Nevertheless, in the retrospective cohort data of this research team, additional POBI and AL were helpful in persistent AF patients …	NO	Atrial Fibrillation	PROCEDURE: Circumferential pulmonary vein isolation(CPVI) group|PROCEDURE: Posterior box isolation(POBI) group|PROCEDURE: POBI+Anterior linear ablation(AL) group	Safety evaluation: Procedure-related cardiac complication rate, -including open cardiac surgery, cerebral infarction, pericardial effusion or cardiac tamponade, hematoma in the inguinal puncture site and vascular complications within 30 days post procedure., within 30 days post procedure|Efficacy evaluation: clinical recurrence rate, - Defined as atrial fibrillation or atrial tachycardia \> 30 se…	procedure time, immediate after the procedure|hospitalization duration, immediate after the discharge|Comparison of anti-arrhythmic drug or anticoagulation therapy related complication rate, immediate after the procedure, 1 week, 3,6,12,18,24,36 months after procedure.|rate of electrical cardioversion, immediate after the procedure, 1 week, 3,6,12,18,24,36 months after procedure.|rate of cardiova…	Yonsei University		INTERVENTIONAL
NCT04897204	Left Atrial Appendage Electrical Isolation in Persistent Atrial Fibrillation	https://clinicaltrials.gov/study/NCT04897204		UNKNOWN	This project intends to enroll patients with persistent atrial fibrillation who are planning to undergo catheter ablation of atrial fibrillation. The two groups of patients were routinely performed atrial fibrillation pulmonary vein isolation and linear ablation with left atrial appendage occlusion. The experimental group received additional left atrial appendage electrical isolation before the l…	NO	Atrial Fibrillation|Left Atrial Appendage|Left Atrial Appendage Occlusion|Catheter Ablation	PROCEDURE: Catheter ablation and left atrial appendage occlusion|PROCEDURE: Additional left atrial appendage electrical isolation combined with catheter ablation and left atrial appendage occlusion	Atrial fibrillation recurrence, outside the 3-month blank period after surgery, ECG and Holter recorded rapid atrial arrhythmia greater than 30S., one year after operation|Stroke/TIA, Patients may have cerebral ischemia, such as sudden limb movement and sensory disturbance, aphasia, transient blindness in one eye, etc., disturbance of consciousness, or symptoms of vertebral artery ischemia, such …		Xinhua Hospital, Shanghai Jiao Tong University School of Medicine	ZHONGNANSHAN MEDICAL FOUNDATION OF GUANGDONG PROVINCE	INTERVENTIONAL
NCT05758805	Esophageal Injury of a Tip CF Sensing Ablation Catheter for HP-SD of Paroxysmal and Persistent AF (ESO-SAFE-HP-RF)	https://clinicaltrials.gov/study/NCT05758805	ESO-SAFE-HP-RF	NOT_YET_RECRUITING	This pilot, prospective, interventional, monocentric, independent, and no-profit clinical trial aims to investigate and evaluate the proportion, acute and chronic characteristics, and outcomes of esophageal thermal injury (ETI) in AF ablation using a high-power, short-duration (HP-SD) setting with contact force (CF) sensing tip ablation catheter in standard clinical practice. The main questions i…	NO	Atrial Fibrillation|Esophageal Perforation|Esophageal Fistula	DEVICE: mini-invasive esophagoscopy|DEVICE: HP-SD AF ablation by a CF sensing catheter	Proportion of the acute esophageal thermal injury (ETI), Evaluate the acute proportion of the esophageal thermal injury (ETI), 1-3 days after AF ablation procedure	Factors influencing RF procedure on ETI development, Contribution of the factors influencing RF procedure (contact force, impedance, RF power, RF time) on ETI development, 1-3 days after AF ablation procedure|Esophageal temperature by an esophageal continuous monitoring device, Celsius degree., during AF ablation procedure|ETI monitoring, Chronic (every 3 months until healing) evaluation of disco…	Quovadis Associazione	Abbott	INTERVENTIONAL
NCT05610215	Concomitant Hybrid Versus Catheter Ablation for Atrial Fibrillation With Hypertrophic Cardiomyopathy	https://clinicaltrials.gov/study/NCT05610215		NOT_YET_RECRUITING	The goal of this clinical trial is to compare the rhythm control effect in hypertrophic non-obstructive patients with non-paroxysmal atrial fibrillation by either concomitant catheter endocardial and thoracoscopic epicardial ablation or catheter ablation alone. The study aims to see if concomitant hybrid ablation can more effectively achieve rhythm control effect than catheter ablation alone in n…	NO	Atrial Fibrillation|Cardiomyopathy, Hypertrophic|Radiofrequency Ablation	PROCEDURE: hybrid ablation|PROCEDURE: catheter ablation	Freedom from documented atrial fibrillation, freedom from documented AF episodes \>30 seconds by 72-hour monitoring, 12 months	All cause mortality, death by any reason, 12 months|Cardiovascular related mortality, death that related to cardiogenic causes, 12 months|Stroke, Any stroke or TIA diagnosed in the clinical record after the completion of the intervention, 12 months|Periferal arterial embolism, Periferal arterial embolism, 12 months|All-cause rehospitalization, Rehospitalized by any reason, 12 months|Heart failure…	China National Center for Cardiovascular Diseases		INTERVENTIONAL
NCT05251545	Randomized Trial: High Power Short Duration Versus Ablation Index	https://clinicaltrials.gov/study/NCT05251545		RECRUITING	The single procedure success rates of durable pulmonary vein isolation (PVI) for paroxysmal atrial fibrillation (PAF) varies between 80 and 90 %. This prospective, randomized study investigated the efficacy of pulmonary vein isolation with RF-energy following the CLOSE protocol with standard energy application (30 Watts) versus PVI with RF-energy with high power settings (45 Watts).	NO	Atrial Fibrillation Paroxysmal|Catheter Ablation	OTHER: Pulmonary vein isolation	Single procedure success rate, identified by 48-hours Holder-ECGs every three months, Freedom of any atrial arrhythmia of more than 30 sec during a follow-up period of 12 months after the first procedure., 1 year	Procedural data, procedural time, 1 year	Robert Bosch Medical Center		INTERVENTIONAL
NCT Number	Study Title	Study URL	Acronym	Study Status	Brief Summary	Study Results	Conditions	Interventions	Primary Outcome Measures	Secondary Outcome Measures	Sponsor	Collaborators	Study Type
NCT03832959	Esophageal Damage Protection During Pulmonary Vein Ablation. Pilot Study.	https://clinicaltrials.gov/study/NCT03832959		UNKNOWN	Catheter ablation of atrial fibrillation with electrical isolation of the pulmonary veins in the left atrium carries risk of esophagus thermal lesion. EnsoETM is a device . This study evaluates the benefit of using the EnsoETM, a device device for esophageal temperature adjustments, during catheter ablation of atrial fibrillation. Half of participants will undergo esophageal temperature adjustmen…	NO	Atrial Fibrillation|Catheter Ablation|Esophageal Fistula|Esophageal Diseases|Arrhythmias, Cardiac	DEVICE: EnsoETM	Presence of esophageal damage, Presence of esophageal lesions will be determined after ablation using esophagogastroscopy., 1 day|Severity of esophageal damage, Degree of esophageal lesions will be determined after ablation using esophagogastroscopy. Degree of esophageal lesions severity will be determined according to the Zargar endoscopy classification (0, I, IIa, IIb, IIIa, IIIb, IV), 1 day|Pr…	Recurrence of atrial fibrillation, Recurrence of atrial fibrillation after catheter ablation will be determined in the follow-up: 1. clinically, as episodes with high clinical suspicion of being atrial fibrillation despite no ECG documentation 2. documented in ECG or in 24-hours holter monitoring, and defined as an episode lasting more than 30 seconds. 24-hours holter monitoring will be performed…	Fundació Institut de Recerca de l'Hospital de la Santa Creu i Sant Pau		INTERVENTIONAL
NCT05481359	AF-FLOW Registry: This Study is to Evaluate Ablamap Software in Patients Undergoing Ablation for Atrial Fibrillation.	https://clinicaltrials.gov/study/NCT05481359		ACTIVE_NOT_RECRUITING	This post-market global registry will evaluate the ability of the Ablamap® Software to identify atrial fibrillation sources and guide ablation therapy in patients with atrial fibrillation.	NO	Atrial Fibrillation, Persistent|Atrial Fibrillation|Arrhythmias, Cardiac|Heart Diseases|Cardiovascular Diseases|Pathologic Processes	DEVICE: Ablamap Software	Acute procedure success defined as the ability to successfully ablate AF sources identified by the Ablamap software, The ability to successfully ablate AF sources identified by the Electrographic FLOW maps of the atria pre and post ablation to determine if there is a diminished or absence of the source., During the procedure	Freedom from documented episodes of AF recurrence, Freedom from documented episodes of atrial fibrillation recurrence following the blanking period (90 days post procedure through 12 months)., 3-12 months	Ablacon, Inc.		OBSERVATIONAL
NCT04632550	Giant Left Atrium Atrial fibrillatioN CathEter Ablation, Posterior Box Isolation vs. Dallas Lesion Set	https://clinicaltrials.gov/study/NCT04632550		NOT_YET_RECRUITING	Although the additional linear ablation after pulmonary vein isolation (PVI) is a class IIB indication for AF catheter ablation in patients with persistent AF, no clear benefit has been demonstrated in the recent randomized clinical trials (STAR-AF2 or POBI trials). Nevertheless, in the retrospective cohort data of this research team, additional POBI and AL were helpful in persistent AF patients …	NO	Atrial Fibrillation	PROCEDURE: Circumferential pulmonary vein isolation(CPVI) group|PROCEDURE: Posterior box isolation(POBI) group|PROCEDURE: POBI+Anterior linear ablation(AL) group	Safety evaluation: Procedure-related cardiac complication rate, -including open cardiac surgery, cerebral infarction, pericardial effusion or cardiac tamponade, hematoma in the inguinal puncture site and vascular complications within 30 days post procedure., within 30 days post procedure|Efficacy evaluation: clinical recurrence rate, - Defined as atrial fibrillation or atrial tachycardia \> 30 se…	procedure time, immediate after the procedure|hospitalization duration, immediate after the discharge|Comparison of anti-arrhythmic drug or anticoagulation therapy related complication rate, immediate after the procedure, 1 week, 3,6,12,18,24,36 months after procedure.|rate of electrical cardioversion, immediate after the procedure, 1 week, 3,6,12,18,24,36 months after procedure.|rate of cardiova…	Yonsei University		INTERVENTIONAL
NCT04897204	Left Atrial Appendage Electrical Isolation in Persistent Atrial Fibrillation	https://clinicaltrials.gov/study/NCT04897204		UNKNOWN	This project intends to enroll patients with persistent atrial fibrillation who are planning to undergo catheter ablation of atrial fibrillation. The two groups of patients were routinely performed atrial fibrillation pulmonary vein isolation and linear ablation with left atrial appendage occlusion. The experimental group received additional left atrial appendage electrical isolation before the l…	NO	Atrial Fibrillation|Left Atrial Appendage|Left Atrial Appendage Occlusion|Catheter Ablation	PROCEDURE: Catheter ablation and left atrial appendage occlusion|PROCEDURE: Additional left atrial appendage electrical isolation combined with catheter ablation and left atrial appendage occlusion	Atrial fibrillation recurrence, outside the 3-month blank period after surgery, ECG and Holter recorded rapid atrial arrhythmia greater than 30S., one year after operation|Stroke/TIA, Patients may have cerebral ischemia, such as sudden limb movement and sensory disturbance, aphasia, transient blindness in one eye, etc., disturbance of consciousness, or symptoms of vertebral artery ischemia, such …		Xinhua Hospital, Shanghai Jiao Tong University School of Medicine	ZHONGNANSHAN MEDICAL FOUNDATION OF GUANGDONG PROVINCE	INTERVENTIONAL
NCT05758805	Esophageal Injury of a Tip CF Sensing Ablation Catheter for HP-SD of Paroxysmal and Persistent AF (ESO-SAFE-HP-RF)	https://clinicaltrials.gov/study/NCT05758805	ESO-SAFE-HP-RF	NOT_YET_RECRUITING	This pilot, prospective, interventional, monocentric, independent, and no-profit clinical trial aims to investigate and evaluate the proportion, acute and chronic characteristics, and outcomes of esophageal thermal injury (ETI) in AF ablation using a high-power, short-duration (HP-SD) setting with contact force (CF) sensing tip ablation catheter in standard clinical practice. The main questions i…	NO	Atrial Fibrillation|Esophageal Perforation|Esophageal Fistula	DEVICE: mini-invasive esophagoscopy|DEVICE: HP-SD AF ablation by a CF sensing catheter	Proportion of the acute esophageal thermal injury (ETI), Evaluate the acute proportion of the esophageal thermal injury (ETI), 1-3 days after AF ablation procedure	Factors influencing RF procedure on ETI development, Contribution of the factors influencing RF procedure (contact force, impedance, RF power, RF time) on ETI development, 1-3 days after AF ablation procedure|Esophageal temperature by an esophageal continuous monitoring device, Celsius degree., during AF ablation procedure|ETI monitoring, Chronic (every 3 months until healing) evaluation of disco…	Quovadis Associazione	Abbott	INTERVENTIONAL
NCT05610215	Concomitant Hybrid Versus Catheter Ablation for Atrial Fibrillation With Hypertrophic Cardiomyopathy	https://clinicaltrials.gov/study/NCT05610215		NOT_YET_RECRUITING	The goal of this clinical trial is to compare the rhythm control effect in hypertrophic non-obstructive patients with non-paroxysmal atrial fibrillation by either concomitant catheter endocardial and thoracoscopic epicardial ablation or catheter ablation alone. The study aims to see if concomitant hybrid ablation can more effectively achieve rhythm control effect than catheter ablation alone in n…	NO	Atrial Fibrillation|Cardiomyopathy, Hypertrophic|Radiofrequency Ablation	PROCEDURE: hybrid ablation|PROCEDURE: catheter ablation	Freedom from documented atrial fibrillation, freedom from documented AF episodes \>30 seconds by 72-hour monitoring, 12 months	All cause mortality, death by any reason, 12 months|Cardiovascular related mortality, death that related to cardiogenic causes, 12 months|Stroke, Any stroke or TIA diagnosed in the clinical record after the completion of the intervention, 12 months|Periferal arterial embolism, Periferal arterial embolism, 12 months|All-cause rehospitalization, Rehospitalized by any reason, 12 months|Heart failure…	China National Center for Cardiovascular Diseases		INTERVENTIONAL
NCT05251545	Randomized Trial: High Power Short Duration Versus Ablation Index	https://clinicaltrials.gov/study/NCT05251545		RECRUITING	The single procedure success rates of durable pulmonary vein isolation (PVI) for paroxysmal atrial fibrillation (PAF) varies between 80 and 90 %. This prospective, randomized study investigated the efficacy of pulmonary vein isolation with RF-energy following the CLOSE protocol with standard energy application (30 Watts) versus PVI with RF-energy with high power settings (45 Watts).	NO	Atrial Fibrillation Paroxysmal|Catheter Ablation	OTHER: Pulmonary vein isolation	Single procedure success rate, identified by 48-hours Holder-ECGs every three months, Freedom of any atrial arrhythmia of more than 30 sec during a follow-up period of 12 months after the first procedure., 1 year	Procedural data, procedural time, 1 year	Robert Bosch Medical Center		INTERVENTIONAL
NCT Number	Study Title	Study URL	Acronym	Study Status	Brief Summary	Study Results	Conditions	Interventions	Primary Outcome Measures	Secondary Outcome Measures	Sponsor	Collaborators	Study Type
NCT03832959	Esophageal Damage Protection During Pulmonary Vein Ablation. Pilot Study.	https://clinicaltrials.gov/study/NCT03832959		UNKNOWN	Catheter ablation of atrial fibrillation with electrical isolation of the pulmonary veins in the left atrium carries risk of esophagus thermal lesion. EnsoETM is a device . This study evaluates the benefit of using the EnsoETM, a device device for esophageal temperature adjustments, during catheter ablation of atrial fibrillation. Half of participants will undergo esophageal temperature adjustmen…	NO	Atrial Fibrillation|Catheter Ablation|Esophageal Fistula|Esophageal Diseases|Arrhythmias, Cardiac	DEVICE: EnsoETM	Presence of esophageal damage, Presence of esophageal lesions will be determined after ablation using esophagogastroscopy., 1 day|Severity of esophageal damage, Degree of esophageal lesions will be determined after ablation using esophagogastroscopy. Degree of esophageal lesions severity will be determined according to the Zargar endoscopy classification (0, I, IIa, IIb, IIIa, IIIb, IV), 1 day|Pr…	Recurrence of atrial fibrillation, Recurrence of atrial fibrillation after catheter ablation will be determined in the follow-up: 1. clinically, as episodes with high clinical suspicion of being atrial fibrillation despite no ECG documentation 2. documented in ECG or in 24-hours holter monitoring, and defined as an episode lasting more than 30 seconds. 24-hours holter monitoring will be performed…	Fundació Institut de Recerca de l'Hospital de la Santa Creu i Sant Pau		INTERVENTIONAL
NCT05481359	AF-FLOW Registry: This Study is to Evaluate Ablamap Software in Patients Undergoing Ablation for Atrial Fibrillation.	https://clinicaltrials.gov/study/NCT05481359		ACTIVE_NOT_RECRUITING	This post-market global registry will evaluate the ability of the Ablamap® Software to identify atrial fibrillation sources and guide ablation therapy in patients with atrial fibrillation.	NO	Atrial Fibrillation, Persistent|Atrial Fibrillation|Arrhythmias, Cardiac|Heart Diseases|Cardiovascular Diseases|Pathologic Processes	DEVICE: Ablamap Software	Acute procedure success defined as the ability to successfully ablate AF sources identified by the Ablamap software, The ability to successfully ablate AF sources identified by the Electrographic FLOW maps of the atria pre and post ablation to determine if there is a diminished or absence of the source., During the procedure	Freedom from documented episodes of AF recurrence, Freedom from documented episodes of atrial fibrillation recurrence following the blanking period (90 days post procedure through 12 months)., 3-12 months	Ablacon, Inc.		OBSERVATIONAL
NCT04632550	Giant Left Atrium Atrial fibrillatioN CathEter Ablation, Posterior Box Isolation vs. Dallas Lesion Set	https://clinicaltrials.gov/study/NCT04632550		NOT_YET_RECRUITING	Although the additional linear ablation after pulmonary vein isolation (PVI) is a class IIB indication for AF catheter ablation in patients with persistent AF, no clear benefit has been demonstrated in the recent randomized clinical trials (STAR-AF2 or POBI trials). Nevertheless, in the retrospective cohort data of this research team, additional POBI and AL were helpful in persistent AF patients …	NO	Atrial Fibrillation	PROCEDURE: Circumferential pulmonary vein isolation(CPVI) group|PROCEDURE: Posterior box isolation(POBI) group|PROCEDURE: POBI+Anterior linear ablation(AL) group	Safety evaluation: Procedure-related cardiac complication rate, -including open cardiac surgery, cerebral infarction, pericardial effusion or cardiac tamponade, hematoma in the inguinal puncture site and vascular complications within 30 days post procedure., within 30 days post procedure|Efficacy evaluation: clinical recurrence rate, - Defined as atrial fibrillation or atrial tachycardia \> 30 se…	procedure time, immediate after the procedure|hospitalization duration, immediate after the discharge|Comparison of anti-arrhythmic drug or anticoagulation therapy related complication rate, immediate after the procedure, 1 week, 3,6,12,18,24,36 months after procedure.|rate of electrical cardioversion, immediate after the procedure, 1 week, 3,6,12,18,24,36 months after procedure.|rate of cardiova…	Yonsei University		INTERVENTIONAL
NCT04897204	Left Atrial Appendage Electrical Isolation in Persistent Atrial Fibrillation	https://clinicaltrials.gov/study/NCT04897204		UNKNOWN	This project intends to enroll patients with persistent atrial fibrillation who are planning to undergo catheter ablation of atrial fibrillation. The two groups of patients were routinely performed atrial fibrillation pulmonary vein isolation and linear ablation with left atrial appendage occlusion. The experimental group received additional left atrial appendage electrical isolation before the l…	NO	Atrial Fibrillation|Left Atrial Appendage|Left Atrial Appendage Occlusion|Catheter Ablation	PROCEDURE: Catheter ablation and left atrial appendage occlusion|PROCEDURE: Additional left atrial appendage electrical isolation combined with catheter ablation and left atrial appendage occlusion	Atrial fibrillation recurrence, outside the 3-month blank period after surgery, ECG and Holter recorded rapid atrial arrhythmia greater than 30S., one year after operation|Stroke/TIA, Patients may have cerebral ischemia, such as sudden limb movement and sensory disturbance, aphasia, transient blindness in one eye, etc., disturbance of consciousness, or symptoms of vertebral artery ischemia, such …		Xinhua Hospital, Shanghai Jiao Tong University School of Medicine	ZHONGNANSHAN MEDICAL FOUNDATION OF GUANGDONG PROVINCE	INTERVENTIONAL
NCT05758805	Esophageal Injury of a Tip CF Sensing Ablation Catheter for HP-SD of Paroxysmal and Persistent AF (ESO-SAFE-HP-RF)	https://clinicaltrials.gov/study/NCT05758805	ESO-SAFE-HP-RF	NOT_YET_RECRUITING	This pilot, prospective, interventional, monocentric, independent, and no-profit clinical trial aims to investigate and evaluate the proportion, acute and chronic characteristics, and outcomes of esophageal thermal injury (ETI) in AF ablation using a high-power, short-duration (HP-SD) setting with contact force (CF) sensing tip ablation catheter in standard clinical practice. The main questions i…	NO	Atrial Fibrillation|Esophageal Perforation|Esophageal Fistula	DEVICE: mini-invasive esophagoscopy|DEVICE: HP-SD AF ablation by a CF sensing catheter	Proportion of the acute esophageal thermal injury (ETI), Evaluate the acute proportion of the esophageal thermal injury (ETI), 1-3 days after AF ablation procedure	Factors influencing RF procedure on ETI development, Contribution of the factors influencing RF procedure (contact force, impedance, RF power, RF time) on ETI development, 1-3 days after AF ablation procedure|Esophageal temperature by an esophageal continuous monitoring device, Celsius degree., during AF ablation procedure|ETI monitoring, Chronic (every 3 months until healing) evaluation of disco…	Quovadis Associazione	Abbott	INTERVENTIONAL
NCT05610215	Concomitant Hybrid Versus Catheter Ablation for Atrial Fibrillation With Hypertrophic Cardiomyopathy	https://clinicaltrials.gov/study/NCT05610215		NOT_YET_RECRUITING	The goal of this clinical trial is to compare the rhythm control effect in hypertrophic non-obstructive patients with non-paroxysmal atrial fibrillation by either concomitant catheter endocardial and thoracoscopic epicardial ablation or catheter ablation alone. The study aims to see if concomitant hybrid ablation can more effectively achieve rhythm control effect than catheter ablation alone in n…	NO	Atrial Fibrillation|Cardiomyopathy, Hypertrophic|Radiofrequency Ablation	PROCEDURE: hybrid ablation|PROCEDURE: catheter ablation	Freedom from documented atrial fibrillation, freedom from documented AF episodes \>30 seconds by 72-hour monitoring, 12 months	All cause mortality, death by any reason, 12 months|Cardiovascular related mortality, death that related to cardiogenic causes, 12 months|Stroke, Any stroke or TIA diagnosed in the clinical record after the completion of the intervention, 12 months|Periferal arterial embolism, Periferal arterial embolism, 12 months|All-cause rehospitalization, Rehospitalized by any reason, 12 months|Heart failure…	China National Center for Cardiovascular Diseases		INTERVENTIONAL
NCT05251545	Randomized Trial: High Power Short Duration Versus Ablation Index	https://clinicaltrials.gov/study/NCT05251545		RECRUITING	The single procedure success rates of durable pulmonary vein isolation (PVI) for paroxysmal atrial fibrillation (PAF) varies between 80 and 90 %. This prospective, randomized study investigated the efficacy of pulmonary vein isolation with RF-energy following the CLOSE protocol with standard energy application (30 Watts) versus PVI with RF-energy with high power settings (45 Watts).	NO	Atrial Fibrillation Paroxysmal|Catheter Ablation	OTHER: Pulmonary vein isolation	Single procedure success rate, identified by 48-hours Holder-ECGs every three months, Freedom of any atrial arrhythmia of more than 30 sec during a follow-up period of 12 months after the first procedure., 1 year	Procedural data, procedural time, 1 year	Robert Bosch Medical Center		INTERVENTIONAL
NCT Number	Study Title	Study URL	Acronym	Study Status	Brief Summary	Study Results	Conditions	Interventions	Primary Outcome Measures	Secondary Outcome Measures	Sponsor	Collaborators	Study Type
NCT03832959	Esophageal Damage Protection During Pulmonary Vein Ablation. Pilot Study.	https://clinicaltrials.gov/study/NCT03832959		UNKNOWN	Catheter ablation of atrial fibrillation with electrical isolation of the pulmonary veins in the left atrium carries risk of esophagus thermal lesion. EnsoETM is a device . This study evaluates the benefit of using the EnsoETM, a device device for esophageal temperature adjustments, during catheter ablation of atrial fibrillation. Half of participants will undergo esophageal temperature adjustmen…	NO	Atrial Fibrillation|Catheter Ablation|Esophageal Fistula|Esophageal Diseases|Arrhythmias, Cardiac	DEVICE: EnsoETM	Presence of esophageal damage, Presence of esophageal lesions will be determined after ablation using esophagogastroscopy., 1 day|Severity of esophageal damage, Degree of esophageal lesions will be determined after ablation using esophagogastroscopy. Degree of esophageal lesions severity will be determined according to the Zargar endoscopy classification (0, I, IIa, IIb, IIIa, IIIb, IV), 1 day|Pr…	Recurrence of atrial fibrillation, Recurrence of atrial fibrillation after catheter ablation will be determined in the follow-up: 1. clinically, as episodes with high clinical suspicion of being atrial fibrillation despite no ECG documentation 2. documented in ECG or in 24-hours holter monitoring, and defined as an episode lasting more than 30 seconds. 24-hours holter monitoring will be performed…	Fundació Institut de Recerca de l'Hospital de la Santa Creu i Sant Pau		INTERVENTIONAL
NCT05481359	AF-FLOW Registry: This Study is to Evaluate Ablamap Software in Patients Undergoing Ablation for Atrial Fibrillation.	https://clinicaltrials.gov/study/NCT05481359		ACTIVE_NOT_RECRUITING	This post-market global registry will evaluate the ability of the Ablamap® Software to identify atrial fibrillation sources and guide ablation therapy in patients with atrial fibrillation.	NO	Atrial Fibrillation, Persistent|Atrial Fibrillation|Arrhythmias, Cardiac|Heart Diseases|Cardiovascular Diseases|Pathologic Processes	DEVICE: Ablamap Software	Acute procedure success defined as the ability to successfully ablate AF sources identified by the Ablamap software, The ability to successfully ablate AF sources identified by the Electrographic FLOW maps of the atria pre and post ablation to determine if there is a diminished or absence of the source., During the procedure	Freedom from documented episodes of AF recurrence, Freedom from documented episodes of atrial fibrillation recurrence following the blanking period (90 days post procedure through 12 months)., 3-12 months	Ablacon, Inc.		OBSERVATIONAL
NCT04632550	Giant Left Atrium Atrial fibrillatioN CathEter Ablation, Posterior Box Isolation vs. Dallas Lesion Set	https://clinicaltrials.gov/study/NCT04632550		NOT_YET_RECRUITING	Although the additional linear ablation after pulmonary vein isolation (PVI) is a class IIB indication for AF catheter ablation in patients with persistent AF, no clear benefit has been demonstrated in the recent randomized clinical trials (STAR-AF2 or POBI trials). Nevertheless, in the retrospective cohort data of this research team, additional POBI and AL were helpful in persistent AF patients …	NO	Atrial Fibrillation	PROCEDURE: Circumferential pulmonary vein isolation(CPVI) group|PROCEDURE: Posterior box isolation(POBI) group|PROCEDURE: POBI+Anterior linear ablation(AL) group	Safety evaluation: Procedure-related cardiac complication rate, -including open cardiac surgery, cerebral infarction, pericardial effusion or cardiac tamponade, hematoma in the inguinal puncture site and vascular complications within 30 days post procedure., within 30 days post procedure|Efficacy evaluation: clinical recurrence rate, - Defined as atrial fibrillation or atrial tachycardia \> 30 se…	procedure time, immediate after the procedure|hospitalization duration, immediate after the discharge|Comparison of anti-arrhythmic drug or anticoagulation therapy related complication rate, immediate after the procedure, 1 week, 3,6,12,18,24,36 months after procedure.|rate of electrical cardioversion, immediate after the procedure, 1 week, 3,6,12,18,24,36 months after procedure.|rate of cardiova…	Yonsei University		INTERVENTIONAL
NCT04897204	Left Atrial Appendage Electrical Isolation in Persistent Atrial Fibrillation	https://clinicaltrials.gov/study/NCT04897204		UNKNOWN	This project intends to enroll patients with persistent atrial fibrillation who are planning to undergo catheter ablation of atrial fibrillation. The two groups of patients were routinely performed atrial fibrillation pulmonary vein isolation and linear ablation with left atrial appendage occlusion. The experimental group received additional left atrial appendage electrical isolation before the l…	NO	Atrial Fibrillation|Left Atrial Appendage|Left Atrial Appendage Occlusion|Catheter Ablation	PROCEDURE: Catheter ablation and left atrial appendage occlusion|PROCEDURE: Additional left atrial appendage electrical isolation combined with catheter ablation and left atrial appendage occlusion	Atrial fibrillation recurrence, outside the 3-month blank period after surgery, ECG and Holter recorded rapid atrial arrhythmia greater than 30S., one year after operation|Stroke/TIA, Patients may have cerebral ischemia, such as sudden limb movement and sensory disturbance, aphasia, transient blindness in one eye, etc., disturbance of consciousness, or symptoms of vertebral artery ischemia, such …		Xinhua Hospital, Shanghai Jiao Tong University School of Medicine	ZHONGNANSHAN MEDICAL FOUNDATION OF GUANGDONG PROVINCE	INTERVENTIONAL
NCT05758805	Esophageal Injury of a Tip CF Sensing Ablation Catheter for HP-SD of Paroxysmal and Persistent AF (ESO-SAFE-HP-RF)	https://clinicaltrials.gov/study/NCT05758805	ESO-SAFE-HP-RF	NOT_YET_RECRUITING	This pilot, prospective, interventional, monocentric, independent, and no-profit clinical trial aims to investigate and evaluate the proportion, acute and chronic characteristics, and outcomes of esophageal thermal injury (ETI) in AF ablation using a high-power, short-duration (HP-SD) setting with contact force (CF) sensing tip ablation catheter in standard clinical practice. The main questions i…	NO	Atrial Fibrillation|Esophageal Perforation|Esophageal Fistula	DEVICE: mini-invasive esophagoscopy|DEVICE: HP-SD AF ablation by a CF sensing catheter	Proportion of the acute esophageal thermal injury (ETI), Evaluate the acute proportion of the esophageal thermal injury (ETI), 1-3 days after AF ablation procedure	Factors influencing RF procedure on ETI development, Contribution of the factors influencing RF procedure (contact force, impedance, RF power, RF time) on ETI development, 1-3 days after AF ablation procedure|Esophageal temperature by an esophageal continuous monitoring device, Celsius degree., during AF ablation procedure|ETI monitoring, Chronic (every 3 months until healing) evaluation of disco…	Quovadis Associazione	Abbott	INTERVENTIONAL
NCT05610215	Concomitant Hybrid Versus Catheter Ablation for Atrial Fibrillation With Hypertrophic Cardiomyopathy	https://clinicaltrials.gov/study/NCT05610215		NOT_YET_RECRUITING	The goal of this clinical trial is to compare the rhythm control effect in hypertrophic non-obstructive patients with non-paroxysmal atrial fibrillation by either concomitant catheter endocardial and thoracoscopic epicardial ablation or catheter ablation alone. The study aims to see if concomitant hybrid ablation can more effectively achieve rhythm control effect than catheter ablation alone in n…	NO	Atrial Fibrillation|Cardiomyopathy, Hypertrophic|Radiofrequency Ablation	PROCEDURE: hybrid ablation|PROCEDURE: catheter ablation	Freedom from documented atrial fibrillation, freedom from documented AF episodes \>30 seconds by 72-hour monitoring, 12 months	All cause mortality, death by any reason, 12 months|Cardiovascular related mortality, death that related to cardiogenic causes, 12 months|Stroke, Any stroke or TIA diagnosed in the clinical record after the completion of the intervention, 12 months|Periferal arterial embolism, Periferal arterial embolism, 12 months|All-cause rehospitalization, Rehospitalized by any reason, 12 months|Heart failure…	China National Center for Cardiovascular Diseases		INTERVENTIONAL
NCT05251545	Randomized Trial: High Power Short Duration Versus Ablation Index	https://clinicaltrials.gov/study/NCT05251545		RECRUITING	The single procedure success rates of durable pulmonary vein isolation (PVI) for paroxysmal atrial fibrillation (PAF) varies between 80 and 90 %. This prospective, randomized study investigated the efficacy of pulmonary vein isolation with RF-energy following the CLOSE protocol with standard energy application (30 Watts) versus PVI with RF-energy with high power settings (45 Watts).	NO	Atrial Fibrillation Paroxysmal|Catheter Ablation	OTHER: Pulmonary vein isolation	Single procedure success rate, identified by 48-hours Holder-ECGs every three months, Freedom of any atrial arrhythmia of more than 30 sec during a follow-up period of 12 months after the first procedure., 1 year	Procedural data, procedural time, 1 year	Robert Bosch Medical Center		INTERVENTIONAL
NCT Number	Study Title	Study URL	Acronym	Study Status	Brief Summary	Study Results	Conditions	Interventions	Primary Outcome Measures	Secondary Outcome Measures	Sponsor	Collaborators	Study Type
NCT03832959	Esophageal Damage Protection During Pulmonary Vein Ablation. Pilot Study.	https://clinicaltrials.gov/study/NCT03832959		UNKNOWN	Catheter ablation of atrial fibrillation with electrical isolation of the pulmonary veins in the left atrium carries risk of esophagus thermal lesion. EnsoETM is a device . This study evaluates the benefit of using the EnsoETM, a device device for esophageal temperature adjustments, during catheter ablation of atrial fibrillation. Half of participants will undergo esophageal temperature adjustmen…	NO	Atrial Fibrillation|Catheter Ablation|Esophageal Fistula|Esophageal Diseases|Arrhythmias, Cardiac	DEVICE: EnsoETM	Presence of esophageal damage, Presence of esophageal lesions will be determined after ablation using esophagogastroscopy., 1 day|Severity of esophageal damage, Degree of esophageal lesions will be determined after ablation using esophagogastroscopy. Degree of esophageal lesions severity will be determined according to the Zargar endoscopy classification (0, I, IIa, IIb, IIIa, IIIb, IV), 1 day|Pr…	Recurrence of atrial fibrillation, Recurrence of atrial fibrillation after catheter ablation will be determined in the follow-up: 1. clinically, as episodes with high clinical suspicion of being atrial fibrillation despite no ECG documentation 2. documented in ECG or in 24-hours holter monitoring, and defined as an episode lasting more than 30 seconds. 24-hours holter monitoring will be performed…	Fundació Institut de Recerca de l'Hospital de la Santa Creu i Sant Pau		INTERVENTIONAL
NCT05481359	AF-FLOW Registry: This Study is to Evaluate Ablamap Software in Patients Undergoing Ablation for Atrial Fibrillation.	https://clinicaltrials.gov/study/NCT05481359		ACTIVE_NOT_RECRUITING	This post-market global registry will evaluate the ability of the Ablamap® Software to identify atrial fibrillation sources and guide ablation therapy in patients with atrial fibrillation.	NO	Atrial Fibrillation, Persistent|Atrial Fibrillation|Arrhythmias, Cardiac|Heart Diseases|Cardiovascular Diseases|Pathologic Processes	DEVICE: Ablamap Software	Acute procedure success defined as the ability to successfully ablate AF sources identified by the Ablamap software, The ability to successfully ablate AF sources identified by the Electrographic FLOW maps of the atria pre and post ablation to determine if there is a diminished or absence of the source., During the procedure	Freedom from documented episodes of AF recurrence, Freedom from documented episodes of atrial fibrillation recurrence following the blanking period (90 days post procedure through 12 months)., 3-12 months	Ablacon, Inc.		OBSERVATIONAL
NCT04632550	Giant Left Atrium Atrial fibrillatioN CathEter Ablation, Posterior Box Isolation vs. Dallas Lesion Set	https://clinicaltrials.gov/study/NCT04632550		NOT_YET_RECRUITING	Although the additional linear ablation after pulmonary vein isolation (PVI) is a class IIB indication for AF catheter ablation in patients with persistent AF, no clear benefit has been demonstrated in the recent randomized clinical trials (STAR-AF2 or POBI trials). Nevertheless, in the retrospective cohort data of this research team, additional POBI and AL were helpful in persistent AF patients …	NO	Atrial Fibrillation	PROCEDURE: Circumferential pulmonary vein isolation(CPVI) group|PROCEDURE: Posterior box isolation(POBI) group|PROCEDURE: POBI+Anterior linear ablation(AL) group	Safety evaluation: Procedure-related cardiac complication rate, -including open cardiac surgery, cerebral infarction, pericardial effusion or cardiac tamponade, hematoma in the inguinal puncture site and vascular complications within 30 days post procedure., within 30 days post procedure|Efficacy evaluation: clinical recurrence rate, - Defined as atrial fibrillation or atrial tachycardia \> 30 se…	procedure time, immediate after the procedure|hospitalization duration, immediate after the discharge|Comparison of anti-arrhythmic drug or anticoagulation therapy related complication rate, immediate after the procedure, 1 week, 3,6,12,18,24,36 months after procedure.|rate of electrical cardioversion, immediate after the procedure, 1 week, 3,6,12,18,24,36 months after procedure.|rate of cardiova…	Yonsei University		INTERVENTIONAL
NCT04897204	Left Atrial Appendage Electrical Isolation in Persistent Atrial Fibrillation	https://clinicaltrials.gov/study/NCT04897204		UNKNOWN	This project intends to enroll patients with persistent atrial fibrillation who are planning to undergo catheter ablation of atrial fibrillation. The two groups of patients were routinely performed atrial fibrillation pulmonary vein isolation and linear ablation with left atrial appendage occlusion. The experimental group received additional left atrial appendage electrical isolation before the l…	NO	Atrial Fibrillation|Left Atrial Appendage|Left Atrial Appendage Occlusion|Catheter Ablation	PROCEDURE: Catheter ablation and left atrial appendage occlusion|PROCEDURE: Additional left atrial appendage electrical isolation combined with catheter ablation and left atrial appendage occlusion	Atrial fibrillation recurrence, outside the 3-month blank period after surgery, ECG and Holter recorded rapid atrial arrhythmia greater than 30S., one year after operation|Stroke/TIA, Patients may have cerebral ischemia, such as sudden limb movement and sensory disturbance, aphasia, transient blindness in one eye, etc., disturbance of consciousness, or symptoms of vertebral artery ischemia, such …		Xinhua Hospital, Shanghai Jiao Tong University School of Medicine	ZHONGNANSHAN MEDICAL FOUNDATION OF GUANGDONG PROVINCE	INTERVENTIONAL
NCT05758805	Esophageal Injury of a Tip CF Sensing Ablation Catheter for HP-SD of Paroxysmal and Persistent AF (ESO-SAFE-HP-RF)	https://clinicaltrials.gov/study/NCT05758805	ESO-SAFE-HP-RF	NOT_YET_RECRUITING	This pilot, prospective, interventional, monocentric, independent, and no-profit clinical trial aims to investigate and evaluate the proportion, acute and chronic characteristics, and outcomes of esophageal thermal injury (ETI) in AF ablation using a high-power, short-duration (HP-SD) setting with contact force (CF) sensing tip ablation catheter in standard clinical practice. The main questions i…	NO	Atrial Fibrillation|Esophageal Perforation|Esophageal Fistula	DEVICE: mini-invasive esophagoscopy|DEVICE: HP-SD AF ablation by a CF sensing catheter	Proportion of the acute esophageal thermal injury (ETI), Evaluate the acute proportion of the esophageal thermal injury (ETI), 1-3 days after AF ablation procedure	Factors influencing RF procedure on ETI development, Contribution of the factors influencing RF procedure (contact force, impedance, RF power, RF time) on ETI development, 1-3 days after AF ablation procedure|Esophageal temperature by an esophageal continuous monitoring device, Celsius degree., during AF ablation procedure|ETI monitoring, Chronic (every 3 months until healing) evaluation of disco…	Quovadis Associazione	Abbott	INTERVENTIONAL
NCT05610215	Concomitant Hybrid Versus Catheter Ablation for Atrial Fibrillation With Hypertrophic Cardiomyopathy	https://clinicaltrials.gov/study/NCT05610215		NOT_YET_RECRUITING	The goal of this clinical trial is to compare the rhythm control effect in hypertrophic non-obstructive patients with non-paroxysmal atrial fibrillation by either concomitant catheter endocardial and thoracoscopic epicardial ablation or catheter ablation alone. The study aims to see if concomitant hybrid ablation can more effectively achieve rhythm control effect than catheter ablation alone in n…	NO	Atrial Fibrillation|Cardiomyopathy, Hypertrophic|Radiofrequency Ablation	PROCEDURE: hybrid ablation|PROCEDURE: catheter ablation	Freedom from documented atrial fibrillation, freedom from documented AF episodes \>30 seconds by 72-hour monitoring, 12 months	All cause mortality, death by any reason, 12 months|Cardiovascular related mortality, death that related to cardiogenic causes, 12 months|Stroke, Any stroke or TIA diagnosed in the clinical record after the completion of the intervention, 12 months|Periferal arterial embolism, Periferal arterial embolism, 12 months|All-cause rehospitalization, Rehospitalized by any reason, 12 months|Heart failure…	China National Center for Cardiovascular Diseases		INTERVENTIONAL
NCT05251545	Randomized Trial: High Power Short Duration Versus Ablation Index	https://clinicaltrials.gov/study/NCT05251545		RECRUITING	The single procedure success rates of durable pulmonary vein isolation (PVI) for paroxysmal atrial fibrillation (PAF) varies between 80 and 90 %. This prospective, randomized study investigated the efficacy of pulmonary vein isolation with RF-energy following the CLOSE protocol with standard energy application (30 Watts) versus PVI with RF-energy with high power settings (45 Watts).	NO	Atrial Fibrillation Paroxysmal|Catheter Ablation	OTHER: Pulmonary vein isolation	Single procedure success rate, identified by 48-hours Holder-ECGs every three months, Freedom of any atrial arrhythmia of more than 30 sec during a follow-up period of 12 months after the first procedure., 1 year	Procedural data, procedural time, 1 year	Robert Bosch Medical Center		INTERVENTIONAL
NCT Number	Study Title	Study URL	Acronym	Study Status	Brief Summary	Study Results	Conditions	Interventions	Primary Outcome Measures	Secondary Outcome Measures	Sponsor	Collaborators	Study Type
NCT03832959	Esophageal Damage Protection During Pulmonary Vein Ablation. Pilot Study.	https://clinicaltrials.gov/study/NCT03832959		UNKNOWN	Catheter ablation of atrial fibrillation with electrical isolation of the pulmonary veins in the left atrium carries risk of esophagus thermal lesion. EnsoETM is a device . This study evaluates the benefit of using the EnsoETM, a device device for esophageal temperature adjustments, during catheter ablation of atrial fibrillation. Half of participants will undergo esophageal temperature adjustmen…	NO	Atrial Fibrillation|Catheter Ablation|Esophageal Fistula|Esophageal Diseases|Arrhythmias, Cardiac	DEVICE: EnsoETM	Presence of esophageal damage, Presence of esophageal lesions will be determined after ablation using esophagogastroscopy., 1 day|Severity of esophageal damage, Degree of esophageal lesions will be determined after ablation using esophagogastroscopy. Degree of esophageal lesions severity will be determined according to the Zargar endoscopy classification (0, I, IIa, IIb, IIIa, IIIb, IV), 1 day|Pr…	Recurrence of atrial fibrillation, Recurrence of atrial fibrillation after catheter ablation will be determined in the follow-up: 1. clinically, as episodes with high clinical suspicion of being atrial fibrillation despite no ECG documentation 2. documented in ECG or in 24-hours holter monitoring, and defined as an episode lasting more than 30 seconds. 24-hours holter monitoring will be performed…	Fundació Institut de Recerca de l'Hospital de la Santa Creu i Sant Pau		INTERVENTIONAL
NCT05481359	AF-FLOW Registry: This Study is to Evaluate Ablamap Software in Patients Undergoing Ablation for Atrial Fibrillation.	https://clinicaltrials.gov/study/NCT05481359		ACTIVE_NOT_RECRUITING	This post-market global registry will evaluate the ability of the Ablamap® Software to identify atrial fibrillation sources and guide ablation therapy in patients with atrial fibrillation.	NO	Atrial Fibrillation, Persistent|Atrial Fibrillation|Arrhythmias, Cardiac|Heart Diseases|Cardiovascular Diseases|Pathologic Processes	DEVICE: Ablamap Software	Acute procedure success defined as the ability to successfully ablate AF sources identified by the Ablamap software, The ability to successfully ablate AF sources identified by the Electrographic FLOW maps of the atria pre and post ablation to determine if there is a diminished or absence of the source., During the procedure	Freedom from documented episodes of AF recurrence, Freedom from documented episodes of atrial fibrillation recurrence following the blanking period (90 days post procedure through 12 months)., 3-12 months	Ablacon, Inc.		OBSERVATIONAL
NCT04632550	Giant Left Atrium Atrial fibrillatioN CathEter Ablation, Posterior Box Isolation vs. Dallas Lesion Set	https://clinicaltrials.gov/study/NCT04632550		NOT_YET_RECRUITING	Although the additional linear ablation after pulmonary vein isolation (PVI) is a class IIB indication for AF catheter ablation in patients with persistent AF, no clear benefit has been demonstrated in the recent randomized clinical trials (STAR-AF2 or POBI trials). Nevertheless, in the retrospective cohort data of this research team, additional POBI and AL were helpful in persistent AF patients …	NO	Atrial Fibrillation	PROCEDURE: Circumferential pulmonary vein isolation(CPVI) group|PROCEDURE: Posterior box isolation(POBI) group|PROCEDURE: POBI+Anterior linear ablation(AL) group	Safety evaluation: Procedure-related cardiac complication rate, -including open cardiac surgery, cerebral infarction, pericardial effusion or cardiac tamponade, hematoma in the inguinal puncture site and vascular complications within 30 days post procedure., within 30 days post procedure|Efficacy evaluation: clinical recurrence rate, - Defined as atrial fibrillation or atrial tachycardia \> 30 se…	procedure time, immediate after the procedure|hospitalization duration, immediate after the discharge|Comparison of anti-arrhythmic drug or anticoagulation therapy related complication rate, immediate after the procedure, 1 week, 3,6,12,18,24,36 months after procedure.|rate of electrical cardioversion, immediate after the procedure, 1 week, 3,6,12,18,24,36 months after procedure.|rate of cardiova…	Yonsei University		INTERVENTIONAL
NCT04897204	Left Atrial Appendage Electrical Isolation in Persistent Atrial Fibrillation	https://clinicaltrials.gov/study/NCT04897204		UNKNOWN	This project intends to enroll patients with persistent atrial fibrillation who are planning to undergo catheter ablation of atrial fibrillation. The two groups of patients were routinely performed atrial fibrillation pulmonary vein isolation and linear ablation with left atrial appendage occlusion. The experimental group received additional left atrial appendage electrical isolation before the l…	NO	Atrial Fibrillation|Left Atrial Appendage|Left Atrial Appendage Occlusion|Catheter Ablation	PROCEDURE: Catheter ablation and left atrial appendage occlusion|PROCEDURE: Additional left atrial appendage electrical isolation combined with catheter ablation and left atrial appendage occlusion	Atrial fibrillation recurrence, outside the 3-month blank period after surgery, ECG and Holter recorded rapid atrial arrhythmia greater than 30S., one year after operation|Stroke/TIA, Patients may have cerebral ischemia, such as sudden limb movement and sensory disturbance, aphasia, transient blindness in one eye, etc., disturbance of consciousness, or symptoms of vertebral artery ischemia, such …		Xinhua Hospital, Shanghai Jiao Tong University School of Medicine	ZHONGNANSHAN MEDICAL FOUNDATION OF GUANGDONG PROVINCE	INTERVENTIONAL
NCT05758805	Esophageal Injury of a Tip CF Sensing Ablation Catheter for HP-SD of Paroxysmal and Persistent AF (ESO-SAFE-HP-RF)	https://clinicaltrials.gov/study/NCT05758805	ESO-SAFE-HP-RF	NOT_YET_RECRUITING	This pilot, prospective, interventional, monocentric, independent, and no-profit clinical trial aims to investigate and evaluate the proportion, acute and chronic characteristics, and outcomes of esophageal thermal injury (ETI) in AF ablation using a high-power, short-duration (HP-SD) setting with contact force (CF) sensing tip ablation catheter in standard clinical practice. The main questions i…	NO	Atrial Fibrillation|Esophageal Perforation|Esophageal Fistula	DEVICE: mini-invasive esophagoscopy|DEVICE: HP-SD AF ablation by a CF sensing catheter	Proportion of the acute esophageal thermal injury (ETI), Evaluate the acute proportion of the esophageal thermal injury (ETI), 1-3 days after AF ablation procedure	Factors influencing RF procedure on ETI development, Contribution of the factors influencing RF procedure (contact force, impedance, RF power, RF time) on ETI development, 1-3 days after AF ablation procedure|Esophageal temperature by an esophageal continuous monitoring device, Celsius degree., during AF ablation procedure|ETI monitoring, Chronic (every 3 months until healing) evaluation of disco…	Quovadis Associazione	Abbott	INTERVENTIONAL
NCT05610215	Concomitant Hybrid Versus Catheter Ablation for Atrial Fibrillation With Hypertrophic Cardiomyopathy	https://clinicaltrials.gov/study/NCT05610215		NOT_YET_RECRUITING	The goal of this clinical trial is to compare the rhythm control effect in hypertrophic non-obstructive patients with non-paroxysmal atrial fibrillation by either concomitant catheter endocardial and thoracoscopic epicardial ablation or catheter ablation alone. The study aims to see if concomitant hybrid ablation can more effectively achieve rhythm control effect than catheter ablation alone in n…	NO	Atrial Fibrillation|Cardiomyopathy, Hypertrophic|Radiofrequency Ablation	PROCEDURE: hybrid ablation|PROCEDURE: catheter ablation	Freedom from documented atrial fibrillation, freedom from documented AF episodes \>30 seconds by 72-hour monitoring, 12 months	All cause mortality, death by any reason, 12 months|Cardiovascular related mortality, death that related to cardiogenic causes, 12 months|Stroke, Any stroke or TIA diagnosed in the clinical record after the completion of the intervention, 12 months|Periferal arterial embolism, Periferal arterial embolism, 12 months|All-cause rehospitalization, Rehospitalized by any reason, 12 months|Heart failure…	China National Center for Cardiovascular Diseases		INTERVENTIONAL
NCT05251545	Randomized Trial: High Power Short Duration Versus Ablation Index	https://clinicaltrials.gov/study/NCT05251545		RECRUITING	The single procedure success rates of durable pulmonary vein isolation (PVI) for paroxysmal atrial fibrillation (PAF) varies between 80 and 90 %. This prospective, randomized study investigated the efficacy of pulmonary vein isolation with RF-energy following the CLOSE protocol with standard energy application (30 Watts) versus PVI with RF-energy with high power settings (45 Watts).	NO	Atrial Fibrillation Paroxysmal|Catheter Ablation	OTHER: Pulmonary vein isolation	Single procedure success rate, identified by 48-hours Holder-ECGs every three months, Freedom of any atrial arrhythmia of more than 30 sec during a follow-up period of 12 months after the first procedure., 1 year	Procedural data, procedural time, 1 year	Robert Bosch Medical Center		INTERVENTIONAL
NCT Number	Study Title	Study URL	Acronym	Study Status	Brief Summary	Study Results	Conditions	Interventions	Primary Outcome Measures	Secondary Outcome Measures	Sponsor	Collaborators	Study Type
NCT03832959	Esophageal Damage Protection During Pulmonary Vein Ablation. Pilot Study.	https://clinicaltrials.gov/study/NCT03832959		UNKNOWN	Catheter ablation of atrial fibrillation with electrical isolation of the pulmonary veins in the left atrium carries risk of esophagus thermal lesion. EnsoETM is a device . This study evaluates the benefit of using the EnsoETM, a device device for esophageal temperature adjustments, during catheter ablation of atrial fibrillation. Half of participants will undergo esophageal temperature adjustmen…	NO	Atrial Fibrillation|Catheter Ablation|Esophageal Fistula|Esophageal Diseases|Arrhythmias, Cardiac	DEVICE: EnsoETM	Presence of esophageal damage, Presence of esophageal lesions will be determined after ablation using esophagogastroscopy., 1 day|Severity of esophageal damage, Degree of esophageal lesions will be determined after ablation using esophagogastroscopy. Degree of esophageal lesions severity will be determined according to the Zargar endoscopy classification (0, I, IIa, IIb, IIIa, IIIb, IV), 1 day|Pr…	Recurrence of atrial fibrillation, Recurrence of atrial fibrillation after catheter ablation will be determined in the follow-up: 1. clinically, as episodes with high clinical suspicion of being atrial fibrillation despite no ECG documentation 2. documented in ECG or in 24-hours holter monitoring, and defined as an episode lasting more than 30 seconds. 24-hours holter monitoring will be performed…	Fundació Institut de Recerca de l'Hospital de la Santa Creu i Sant Pau		INTERVENTIONAL
NCT05481359	AF-FLOW Registry: This Study is to Evaluate Ablamap Software in Patients Undergoing Ablation for Atrial Fibrillation.	https://clinicaltrials.gov/study/NCT05481359		ACTIVE_NOT_RECRUITING	This post-market global registry will evaluate the ability of the Ablamap® Software to identify atrial fibrillation sources and guide ablation therapy in patients with atrial fibrillation.	NO	Atrial Fibrillation, Persistent|Atrial Fibrillation|Arrhythmias, Cardiac|Heart Diseases|Cardiovascular Diseases|Pathologic Processes	DEVICE: Ablamap Software	Acute procedure success defined as the ability to successfully ablate AF sources identified by the Ablamap software, The ability to successfully ablate AF sources identified by the Electrographic FLOW maps of the atria pre and post ablation to determine if there is a diminished or absence of the source., During the procedure	Freedom from documented episodes of AF recurrence, Freedom from documented episodes of atrial fibrillation recurrence following the blanking period (90 days post procedure through 12 months)., 3-12 months	Ablacon, Inc.		OBSERVATIONAL
NCT04632550	Giant Left Atrium Atrial fibrillatioN CathEter Ablation, Posterior Box Isolation vs. Dallas Lesion Set	https://clinicaltrials.gov/study/NCT04632550		NOT_YET_RECRUITING	Although the additional linear ablation after pulmonary vein isolation (PVI) is a class IIB indication for AF catheter ablation in patients with persistent AF, no clear benefit has been demonstrated in the recent randomized clinical trials (STAR-AF2 or POBI trials). Nevertheless, in the retrospective cohort data of this research team, additional POBI and AL were helpful in persistent AF patients …	NO	Atrial Fibrillation	PROCEDURE: Circumferential pulmonary vein isolation(CPVI) group|PROCEDURE: Posterior box isolation(POBI) group|PROCEDURE: POBI+Anterior linear ablation(AL) group	Safety evaluation: Procedure-related cardiac complication rate, -including open cardiac surgery, cerebral infarction, pericardial effusion or cardiac tamponade, hematoma in the inguinal puncture site and vascular complications within 30 days post procedure., within 30 days post procedure|Efficacy evaluation: clinical recurrence rate, - Defined as atrial fibrillation or atrial tachycardia \> 30 se…	procedure time, immediate after the procedure|hospitalization duration, immediate after the discharge|Comparison of anti-arrhythmic drug or anticoagulation therapy related complication rate, immediate after the procedure, 1 week, 3,6,12,18,24,36 months after procedure.|rate of electrical cardioversion, immediate after the procedure, 1 week, 3,6,12,18,24,36 months after procedure.|rate of cardiova…	Yonsei University		INTERVENTIONAL
NCT04897204	Left Atrial Appendage Electrical Isolation in Persistent Atrial Fibrillation	https://clinicaltrials.gov/study/NCT04897204		UNKNOWN	This project intends to enroll patients with persistent atrial fibrillation who are planning to undergo catheter ablation of atrial fibrillation. The two groups of patients were routinely performed atrial fibrillation pulmonary vein isolation and linear ablation with left atrial appendage occlusion. The experimental group received additional left atrial appendage electrical isolation before the l…	NO	Atrial Fibrillation|Left Atrial Appendage|Left Atrial Appendage Occlusion|Catheter Ablation	PROCEDURE: Catheter ablation and left atrial appendage occlusion|PROCEDURE: Additional left atrial appendage electrical isolation combined with catheter ablation and left atrial appendage occlusion	Atrial fibrillation recurrence, outside the 3-month blank period after surgery, ECG and Holter recorded rapid atrial arrhythmia greater than 30S., one year after operation|Stroke/TIA, Patients may have cerebral ischemia, such as sudden limb movement and sensory disturbance, aphasia, transient blindness in one eye, etc., disturbance of consciousness, or symptoms of vertebral artery ischemia, such …		Xinhua Hospital, Shanghai Jiao Tong University School of Medicine	ZHONGNANSHAN MEDICAL FOUNDATION OF GUANGDONG PROVINCE	INTERVENTIONAL
NCT05758805	Esophageal Injury of a Tip CF Sensing Ablation Catheter for HP-SD of Paroxysmal and Persistent AF (ESO-SAFE-HP-RF)	https://clinicaltrials.gov/study/NCT05758805	ESO-SAFE-HP-RF	NOT_YET_RECRUITING	This pilot, prospective, interventional, monocentric, independent, and no-profit clinical trial aims to investigate and evaluate the proportion, acute and chronic characteristics, and outcomes of esophageal thermal injury (ETI) in AF ablation using a high-power, short-duration (HP-SD) setting with contact force (CF) sensing tip ablation catheter in standard clinical practice. The main questions i…	NO	Atrial Fibrillation|Esophageal Perforation|Esophageal Fistula	DEVICE: mini-invasive esophagoscopy|DEVICE: HP-SD AF ablation by a CF sensing catheter	Proportion of the acute esophageal thermal injury (ETI), Evaluate the acute proportion of the esophageal thermal injury (ETI), 1-3 days after AF ablation procedure	Factors influencing RF procedure on ETI development, Contribution of the factors influencing RF procedure (contact force, impedance, RF power, RF time) on ETI development, 1-3 days after AF ablation procedure|Esophageal temperature by an esophageal continuous monitoring device, Celsius degree., during AF ablation procedure|ETI monitoring, Chronic (every 3 months until healing) evaluation of disco…	Quovadis Associazione	Abbott	INTERVENTIONAL
NCT05610215	Concomitant Hybrid Versus Catheter Ablation for Atrial Fibrillation With Hypertrophic Cardiomyopathy	https://clinicaltrials.gov/study/NCT05610215		NOT_YET_RECRUITING	The goal of this clinical trial is to compare the rhythm control effect in hypertrophic non-obstructive patients with non-paroxysmal atrial fibrillation by either concomitant catheter endocardial and thoracoscopic epicardial ablation or catheter ablation alone. The study aims to see if concomitant hybrid ablation can more effectively achieve rhythm control effect than catheter ablation alone in n…	NO	Atrial Fibrillation|Cardiomyopathy, Hypertrophic|Radiofrequency Ablation	PROCEDURE: hybrid ablation|PROCEDURE: catheter ablation	Freedom from documented atrial fibrillation, freedom from documented AF episodes \>30 seconds by 72-hour monitoring, 12 months	All cause mortality, death by any reason, 12 months|Cardiovascular related mortality, death that related to cardiogenic causes, 12 months|Stroke, Any stroke or TIA diagnosed in the clinical record after the completion of the intervention, 12 months|Periferal arterial embolism, Periferal arterial embolism, 12 months|All-cause rehospitalization, Rehospitalized by any reason, 12 months|Heart failure…	China National Center for Cardiovascular Diseases		INTERVENTIONAL
NCT05251545	Randomized Trial: High Power Short Duration Versus Ablation Index	https://clinicaltrials.gov/study/NCT05251545		RECRUITING	The single procedure success rates of durable pulmonary vein isolation (PVI) for paroxysmal atrial fibrillation (PAF) varies between 80 and 90 %. This prospective, randomized study investigated the efficacy of pulmonary vein isolation with RF-energy following the CLOSE protocol with standard energy application (30 Watts) versus PVI with RF-energy with high power settings (45 Watts).	NO	Atrial Fibrillation Paroxysmal|Catheter Ablation	OTHER: Pulmonary vein isolation	Single procedure success rate, identified by 48-hours Holder-ECGs every three months, Freedom of any atrial arrhythmia of more than 30 sec during a follow-up period of 12 months after the first procedure., 1 year	Procedural data, procedural time, 1 year	Robert Bosch Medical Center		INTERVENTIONAL
NCT Number	Study Title	Study URL	Acronym	Study Status	Brief Summary	Study Results	Conditions	Interventions	Primary Outcome Measures	Secondary Outcome Measures	Sponsor	Collaborators	Study Type
NCT03832959	Esophageal Damage Protection During Pulmonary Vein Ablation. Pilot Study.	https://clinicaltrials.gov/study/NCT03832959		UNKNOWN	Catheter ablation of atrial fibrillation with electrical isolation of the pulmonary veins in the left atrium carries risk of esophagus thermal lesion. EnsoETM is a device . This study evaluates the benefit of using the EnsoETM, a device device for esophageal temperature adjustments, during catheter ablation of atrial fibrillation. Half of participants will undergo esophageal temperature adjustmen…	NO	Atrial Fibrillation|Catheter Ablation|Esophageal Fistula|Esophageal Diseases|Arrhythmias, Cardiac	DEVICE: EnsoETM	Presence of esophageal damage, Presence of esophageal lesions will be determined after ablation using esophagogastroscopy., 1 day|Severity of esophageal damage, Degree of esophageal lesions will be determined after ablation using esophagogastroscopy. Degree of esophageal lesions severity will be determined according to the Zargar endoscopy classification (0, I, IIa, IIb, IIIa, IIIb, IV), 1 day|Pr…	Recurrence of atrial fibrillation, Recurrence of atrial fibrillation after catheter ablation will be determined in the follow-up: 1. clinically, as episodes with high clinical suspicion of being atrial fibrillation despite no ECG documentation 2. documented in ECG or in 24-hours holter monitoring, and defined as an episode lasting more than 30 seconds. 24-hours holter monitoring will be performed…	Fundació Institut de Recerca de l'Hospital de la Santa Creu i Sant Pau		INTERVENTIONAL
NCT05481359	AF-FLOW Registry: This Study is to Evaluate Ablamap Software in Patients Undergoing Ablation for Atrial Fibrillation.	https://clinicaltrials.gov/study/NCT05481359		ACTIVE_NOT_RECRUITING	This post-market global registry will evaluate the ability of the Ablamap® Software to identify atrial fibrillation sources and guide ablation therapy in patients with atrial fibrillation.	NO	Atrial Fibrillation, Persistent|Atrial Fibrillation|Arrhythmias, Cardiac|Heart Diseases|Cardiovascular Diseases|Pathologic Processes	DEVICE: Ablamap Software	Acute procedure success defined as the ability to successfully ablate AF sources identified by the Ablamap software, The ability to successfully ablate AF sources identified by the Electrographic FLOW maps of the atria pre and post ablation to determine if there is a diminished or absence of the source., During the procedure	Freedom from documented episodes of AF recurrence, Freedom from documented episodes of atrial fibrillation recurrence following the blanking period (90 days post procedure through 12 months)., 3-12 months	Ablacon, Inc.		OBSERVATIONAL
NCT04632550	Giant Left Atrium Atrial fibrillatioN CathEter Ablation, Posterior Box Isolation vs. Dallas Lesion Set	https://clinicaltrials.gov/study/NCT04632550		NOT_YET_RECRUITING	Although the additional linear ablation after pulmonary vein isolation (PVI) is a class IIB indication for AF catheter ablation in patients with persistent AF, no clear benefit has been demonstrated in the recent randomized clinical trials (STAR-AF2 or POBI trials). Nevertheless, in the retrospective cohort data of this research team, additional POBI and AL were helpful in persistent AF patients …	NO	Atrial Fibrillation	PROCEDURE: Circumferential pulmonary vein isolation(CPVI) group|PROCEDURE: Posterior box isolation(POBI) group|PROCEDURE: POBI+Anterior linear ablation(AL) group	Safety evaluation: Procedure-related cardiac complication rate, -including open cardiac surgery, cerebral infarction, pericardial effusion or cardiac tamponade, hematoma in the inguinal puncture site and vascular complications within 30 days post procedure., within 30 days post procedure|Efficacy evaluation: clinical recurrence rate, - Defined as atrial fibrillation or atrial tachycardia \> 30 se…	procedure time, immediate after the procedure|hospitalization duration, immediate after the discharge|Comparison of anti-arrhythmic drug or anticoagulation therapy related complication rate, immediate after the procedure, 1 week, 3,6,12,18,24,36 months after procedure.|rate of electrical cardioversion, immediate after the procedure, 1 week, 3,6,12,18,24,36 months after procedure.|rate of cardiova…	Yonsei University		INTERVENTIONAL
NCT04897204	Left Atrial Appendage Electrical Isolation in Persistent Atrial Fibrillation	https://clinicaltrials.gov/study/NCT04897204		UNKNOWN	This project intends to enroll patients with persistent atrial fibrillation who are planning to undergo catheter ablation of atrial fibrillation. The two groups of patients were routinely performed atrial fibrillation pulmonary vein isolation and linear ablation with left atrial appendage occlusion. The experimental group received additional left atrial appendage electrical isolation before the l…	NO	Atrial Fibrillation|Left Atrial Appendage|Left Atrial Appendage Occlusion|Catheter Ablation	PROCEDURE: Catheter ablation and left atrial appendage occlusion|PROCEDURE: Additional left atrial appendage electrical isolation combined with catheter ablation and left atrial appendage occlusion	Atrial fibrillation recurrence, outside the 3-month blank period after surgery, ECG and Holter recorded rapid atrial arrhythmia greater than 30S., one year after operation|Stroke/TIA, Patients may have cerebral ischemia, such as sudden limb movement and sensory disturbance, aphasia, transient blindness in one eye, etc., disturbance of consciousness, or symptoms of vertebral artery ischemia, such …		Xinhua Hospital, Shanghai Jiao Tong University School of Medicine	ZHONGNANSHAN MEDICAL FOUNDATION OF GUANGDONG PROVINCE	INTERVENTIONAL
NCT05758805	Esophageal Injury of a Tip CF Sensing Ablation Catheter for HP-SD of Paroxysmal and Persistent AF (ESO-SAFE-HP-RF)	https://clinicaltrials.gov/study/NCT05758805	ESO-SAFE-HP-RF	NOT_YET_RECRUITING	This pilot, prospective, interventional, monocentric, independent, and no-profit clinical trial aims to investigate and evaluate the proportion, acute and chronic characteristics, and outcomes of esophageal thermal injury (ETI) in AF ablation using a high-power, short-duration (HP-SD) setting with contact force (CF) sensing tip ablation catheter in standard clinical practice. The main questions i…	NO	Atrial Fibrillation|Esophageal Perforation|Esophageal Fistula	DEVICE: mini-invasive esophagoscopy|DEVICE: HP-SD AF ablation by a CF sensing catheter	Proportion of the acute esophageal thermal injury (ETI), Evaluate the acute proportion of the esophageal thermal injury (ETI), 1-3 days after AF ablation procedure	Factors influencing RF procedure on ETI development, Contribution of the factors influencing RF procedure (contact force, impedance, RF power, RF time) on ETI development, 1-3 days after AF ablation procedure|Esophageal temperature by an esophageal continuous monitoring device, Celsius degree., during AF ablation procedure|ETI monitoring, Chronic (every 3 months until healing) evaluation of disco…	Quovadis Associazione	Abbott	INTERVENTIONAL
NCT05610215	Concomitant Hybrid Versus Catheter Ablation for Atrial Fibrillation With Hypertrophic Cardiomyopathy	https://clinicaltrials.gov/study/NCT05610215		NOT_YET_RECRUITING	The goal of this clinical trial is to compare the rhythm control effect in hypertrophic non-obstructive patients with non-paroxysmal atrial fibrillation by either concomitant catheter endocardial and thoracoscopic epicardial ablation or catheter ablation alone. The study aims to see if concomitant hybrid ablation can more effectively achieve rhythm control effect than catheter ablation alone in n…	NO	Atrial Fibrillation|Cardiomyopathy, Hypertrophic|Radiofrequency Ablation	PROCEDURE: hybrid ablation|PROCEDURE: catheter ablation	Freedom from documented atrial fibrillation, freedom from documented AF episodes \>30 seconds by 72-hour monitoring, 12 months	All cause mortality, death by any reason, 12 months|Cardiovascular related mortality, death that related to cardiogenic causes, 12 months|Stroke, Any stroke or TIA diagnosed in the clinical record after the completion of the intervention, 12 months|Periferal arterial embolism, Periferal arterial embolism, 12 months|All-cause rehospitalization, Rehospitalized by any reason, 12 months|Heart failure…	China National Center for Cardiovascular Diseases		INTERVENTIONAL
NCT05251545	Randomized Trial: High Power Short Duration Versus Ablation Index	https://clinicaltrials.gov/study/NCT05251545		RECRUITING	The single procedure success rates of durable pulmonary vein isolation (PVI) for paroxysmal atrial fibrillation (PAF) varies between 80 and 90 %. This prospective, randomized study investigated the efficacy of pulmonary vein isolation with RF-energy following the CLOSE protocol with standard energy application (30 Watts) versus PVI with RF-energy with high power settings (45 Watts).	NO	Atrial Fibrillation Paroxysmal|Catheter Ablation	OTHER: Pulmonary vein isolation	Single procedure success rate, identified by 48-hours Holder-ECGs every three months, Freedom of any atrial arrhythmia of more than 30 sec during a follow-up period of 12 months after the first procedure., 1 year	Procedural data, procedural time, 1 year	Robert Bosch Medical Center		INTERVENTIONAL
NCT Number	Study Title	Study URL	Acronym	Study Status	Brief Summary	Study Results	Conditions	Interventions	Primary Outcome Measures	Secondary Outcome Measures	Sponsor	Collaborators	Study Type
NCT03832959	Esophageal Damage Protection During Pulmonary Vein Ablation. Pilot Study.	https://clinicaltrials.gov/study/NCT03832959		UNKNOWN	Catheter ablation of atrial fibrillation with electrical isolation of the pulmonary veins in the left atrium carries risk of esophagus thermal lesion. EnsoETM is a device . This study evaluates the benefit of using the EnsoETM, a device device for esophageal temperature adjustments, during catheter ablation of atrial fibrillation. Half of participants will undergo esophageal temperature adjustmen…	NO	Atrial Fibrillation|Catheter Ablation|Esophageal Fistula|Esophageal Diseases|Arrhythmias, Cardiac	DEVICE: EnsoETM	Presence of esophageal damage, Presence of esophageal lesions will be determined after ablation using esophagogastroscopy., 1 day|Severity of esophageal damage, Degree of esophageal lesions will be determined after ablation using esophagogastroscopy. Degree of esophageal lesions severity will be determined according to the Zargar endoscopy classification (0, I, IIa, IIb, IIIa, IIIb, IV), 1 day|Pr…	Recurrence of atrial fibrillation, Recurrence of atrial fibrillation after catheter ablation will be determined in the follow-up: 1. clinically, as episodes with high clinical suspicion of being atrial fibrillation despite no ECG documentation 2. documented in ECG or in 24-hours holter monitoring, and defined as an episode lasting more than 30 seconds. 24-hours holter monitoring will be performed…	Fundació Institut de Recerca de l'Hospital de la Santa Creu i Sant Pau		INTERVENTIONAL
NCT05481359	AF-FLOW Registry: This Study is to Evaluate Ablamap Software in Patients Undergoing Ablation for Atrial Fibrillation.	https://clinicaltrials.gov/study/NCT05481359		ACTIVE_NOT_RECRUITING	This post-market global registry will evaluate the ability of the Ablamap® Software to identify atrial fibrillation sources and guide ablation therapy in patients with atrial fibrillation.	NO	Atrial Fibrillation, Persistent|Atrial Fibrillation|Arrhythmias, Cardiac|Heart Diseases|Cardiovascular Diseases|Pathologic Processes	DEVICE: Ablamap Software	Acute procedure success defined as the ability to successfully ablate AF sources identified by the Ablamap software, The ability to successfully ablate AF sources identified by the Electrographic FLOW maps of the atria pre and post ablation to determine if there is a diminished or absence of the source., During the procedure	Freedom from documented episodes of AF recurrence, Freedom from documented episodes of atrial fibrillation recurrence following the blanking period (90 days post procedure through 12 months)., 3-12 months	Ablacon, Inc.		OBSERVATIONAL
NCT04632550	Giant Left Atrium Atrial fibrillatioN CathEter Ablation, Posterior Box Isolation vs. Dallas Lesion Set	https://clinicaltrials.gov/study/NCT04632550		NOT_YET_RECRUITING	Although the additional linear ablation after pulmonary vein isolation (PVI) is a class IIB indication for AF catheter ablation in patients with persistent AF, no clear benefit has been demonstrated in the recent randomized clinical trials (STAR-AF2 or POBI trials). Nevertheless, in the retrospective cohort data of this research team, additional POBI and AL were helpful in persistent AF patients …	NO	Atrial Fibrillation	PROCEDURE: Circumferential pulmonary vein isolation(CPVI) group|PROCEDURE: Posterior box isolation(POBI) group|PROCEDURE: POBI+Anterior linear ablation(AL) group	Safety evaluation: Procedure-related cardiac complication rate, -including open cardiac surgery, cerebral infarction, pericardial effusion or cardiac tamponade, hematoma in the inguinal puncture site and vascular complications within 30 days post procedure., within 30 days post procedure|Efficacy evaluation: clinical recurrence rate, - Defined as atrial fibrillation or atrial tachycardia \> 30 se…	procedure time, immediate after the procedure|hospitalization duration, immediate after the discharge|Comparison of anti-arrhythmic drug or anticoagulation therapy related complication rate, immediate after the procedure, 1 week, 3,6,12,18,24,36 months after procedure.|rate of electrical cardioversion, immediate after the procedure, 1 week, 3,6,12,18,24,36 months after procedure.|rate of cardiova…	Yonsei University		INTERVENTIONAL
NCT04897204	Left Atrial Appendage Electrical Isolation in Persistent Atrial Fibrillation	https://clinicaltrials.gov/study/NCT04897204		UNKNOWN	This project intends to enroll patients with persistent atrial fibrillation who are planning to undergo catheter ablation of atrial fibrillation. The two groups of patients were routinely performed atrial fibrillation pulmonary vein isolation and linear ablation with left atrial appendage occlusion. The experimental group received additional left atrial appendage electrical isolation before the l…	NO	Atrial Fibrillation|Left Atrial Appendage|Left Atrial Appendage Occlusion|Catheter Ablation	PROCEDURE: Catheter ablation and left atrial appendage occlusion|PROCEDURE: Additional left atrial appendage electrical isolation combined with catheter ablation and left atrial appendage occlusion	Atrial fibrillation recurrence, outside the 3-month blank period after surgery, ECG and Holter recorded rapid atrial arrhythmia greater than 30S., one year after operation|Stroke/TIA, Patients may have cerebral ischemia, such as sudden limb movement and sensory disturbance, aphasia, transient blindness in one eye, etc., disturbance of consciousness, or symptoms of vertebral artery ischemia, such …		Xinhua Hospital, Shanghai Jiao Tong University School of Medicine	ZHONGNANSHAN MEDICAL FOUNDATION OF GUANGDONG PROVINCE	INTERVENTIONAL
NCT05758805	Esophageal Injury of a Tip CF Sensing Ablation Catheter for HP-SD of Paroxysmal and Persistent AF (ESO-SAFE-HP-RF)	https://clinicaltrials.gov/study/NCT05758805	ESO-SAFE-HP-RF	NOT_YET_RECRUITING	This pilot, prospective, interventional, monocentric, independent, and no-profit clinical trial aims to investigate and evaluate the proportion, acute and chronic characteristics, and outcomes of esophageal thermal injury (ETI) in AF ablation using a high-power, short-duration (HP-SD) setting with contact force (CF) sensing tip ablation catheter in standard clinical practice. The main questions i…	NO	Atrial Fibrillation|Esophageal Perforation|Esophageal Fistula	DEVICE: mini-invasive esophagoscopy|DEVICE: HP-SD AF ablation by a CF sensing catheter	Proportion of the acute esophageal thermal injury (ETI), Evaluate the acute proportion of the esophageal thermal injury (ETI), 1-3 days after AF ablation procedure	Factors influencing RF procedure on ETI development, Contribution of the factors influencing RF procedure (contact force, impedance, RF power, RF time) on ETI development, 1-3 days after AF ablation procedure|Esophageal temperature by an esophageal continuous monitoring device, Celsius degree., during AF ablation procedure|ETI monitoring, Chronic (every 3 months until healing) evaluation of disco…	Quovadis Associazione	Abbott	INTERVENTIONAL
NCT05610215	Concomitant Hybrid Versus Catheter Ablation for Atrial Fibrillation With Hypertrophic Cardiomyopathy	https://clinicaltrials.gov/study/NCT05610215		NOT_YET_RECRUITING	The goal of this clinical trial is to compare the rhythm control effect in hypertrophic non-obstructive patients with non-paroxysmal atrial fibrillation by either concomitant catheter endocardial and thoracoscopic epicardial ablation or catheter ablation alone. The study aims to see if concomitant hybrid ablation can more effectively achieve rhythm control effect than catheter ablation alone in n…	NO	Atrial Fibrillation|Cardiomyopathy, Hypertrophic|Radiofrequency Ablation	PROCEDURE: hybrid ablation|PROCEDURE: catheter ablation	Freedom from documented atrial fibrillation, freedom from documented AF episodes \>30 seconds by 72-hour monitoring, 12 months	All cause mortality, death by any reason, 12 months|Cardiovascular related mortality, death that related to cardiogenic causes, 12 months|Stroke, Any stroke or TIA diagnosed in the clinical record after the completion of the intervention, 12 months|Periferal arterial embolism, Periferal arterial embolism, 12 months|All-cause rehospitalization, Rehospitalized by any reason, 12 months|Heart failure…	China National Center for Cardiovascular Diseases		INTERVENTIONAL
NCT05251545	Randomized Trial: High Power Short Duration Versus Ablation Index	https://clinicaltrials.gov/study/NCT05251545		RECRUITING	The single procedure success rates of durable pulmonary vein isolation (PVI) for paroxysmal atrial fibrillation (PAF) varies between 80 and 90 %. This prospective, randomized study investigated the efficacy of pulmonary vein isolation with RF-energy following the CLOSE protocol with standard energy application (30 Watts) versus PVI with RF-energy with high power settings (45 Watts).	NO	Atrial Fibrillation Paroxysmal|Catheter Ablation	OTHER: Pulmonary vein isolation	Single procedure success rate, identified by 48-hours Holder-ECGs every three months, Freedom of any atrial arrhythmia of more than 30 sec during a follow-up period of 12 months after the first procedure., 1 year	Procedural data, procedural time, 1 year	Robert Bosch Medical Center		INTERVENTIONAL
NCT Number	Study Title	Study URL	Acronym	Study Status	Brief Summary	Study Results	Conditions	Interventions	Primary Outcome Measures	Secondary Outcome Measures	Sponsor	Collaborators	Study Type
NCT03832959	Esophageal Damage Protection During Pulmonary Vein Ablation. Pilot Study.	https://clinicaltrials.gov/study/NCT03832959		UNKNOWN	Catheter ablation of atrial fibrillation with electrical isolation of the pulmonary veins in the left atrium carries risk of esophagus thermal lesion. EnsoETM is a device . This study evaluates the benefit of using the EnsoETM, a device device for esophageal temperature adjustments, during catheter ablation of atrial fibrillation. Half of participants will undergo esophageal temperature adjustmen…	NO	Atrial Fibrillation|Catheter Ablation|Esophageal Fistula|Esophageal Diseases|Arrhythmias, Cardiac	DEVICE: EnsoETM	Presence of esophageal damage, Presence of esophageal lesions will be determined after ablation using esophagogastroscopy., 1 day|Severity of esophageal damage, Degree of esophageal lesions will be determined after ablation using esophagogastroscopy. Degree of esophageal lesions severity will be determined according to the Zargar endoscopy classification (0, I, IIa, IIb, IIIa, IIIb, IV), 1 day|Pr…	Recurrence of atrial fibrillation, Recurrence of atrial fibrillation after catheter ablation will be determined in the follow-up: 1. clinically, as episodes with high clinical suspicion of being atrial fibrillation despite no ECG documentation 2. documented in ECG or in 24-hours holter monitoring, and defined as an episode lasting more than 30 seconds. 24-hours holter monitoring will be performed…	Fundació Institut de Recerca de l'Hospital de la Santa Creu i Sant Pau		INTERVENTIONAL
NCT05481359	AF-FLOW Registry: This Study is to Evaluate Ablamap Software in Patients Undergoing Ablation for Atrial Fibrillation.	https://clinicaltrials.gov/study/NCT05481359		ACTIVE_NOT_RECRUITING	This post-market global registry will evaluate the ability of the Ablamap® Software to identify atrial fibrillation sources and guide ablation therapy in patients with atrial fibrillation.	NO	Atrial Fibrillation, Persistent|Atrial Fibrillation|Arrhythmias, Cardiac|Heart Diseases|Cardiovascular Diseases|Pathologic Processes	DEVICE: Ablamap Software	Acute procedure success defined as the ability to successfully ablate AF sources identified by the Ablamap software, The ability to successfully ablate AF sources identified by the Electrographic FLOW maps of the atria pre and post ablation to determine if there is a diminished or absence of the source., During the procedure	Freedom from documented episodes of AF recurrence, Freedom from documented episodes of atrial fibrillation recurrence following the blanking period (90 days post procedure through 12 months)., 3-12 months	Ablacon, Inc.		OBSERVATIONAL
NCT04632550	Giant Left Atrium Atrial fibrillatioN CathEter Ablation, Posterior Box Isolation vs. Dallas Lesion Set	https://clinicaltrials.gov/study/NCT04632550		NOT_YET_RECRUITING	Although the additional linear ablation after pulmonary vein isolation (PVI) is a class IIB indication for AF catheter ablation in patients with persistent AF, no clear benefit has been demonstrated in the recent randomized clinical trials (STAR-AF2 or POBI trials). Nevertheless, in the retrospective cohort data of this research team, additional POBI and AL were helpful in persistent AF patients …	NO	Atrial Fibrillation	PROCEDURE: Circumferential pulmonary vein isolation(CPVI) group|PROCEDURE: Posterior box isolation(POBI) group|PROCEDURE: POBI+Anterior linear ablation(AL) group	Safety evaluation: Procedure-related cardiac complication rate, -including open cardiac surgery, cerebral infarction, pericardial effusion or cardiac tamponade, hematoma in the inguinal puncture site and vascular complications within 30 days post procedure., within 30 days post procedure|Efficacy evaluation: clinical recurrence rate, - Defined as atrial fibrillation or atrial tachycardia \> 30 se…	procedure time, immediate after the procedure|hospitalization duration, immediate after the discharge|Comparison of anti-arrhythmic drug or anticoagulation therapy related complication rate, immediate after the procedure, 1 week, 3,6,12,18,24,36 months after procedure.|rate of electrical cardioversion, immediate after the procedure, 1 week, 3,6,12,18,24,36 months after procedure.|rate of cardiova…	Yonsei University		INTERVENTIONAL
NCT04897204	Left Atrial Appendage Electrical Isolation in Persistent Atrial Fibrillation	https://clinicaltrials.gov/study/NCT04897204		UNKNOWN	This project intends to enroll patients with persistent atrial fibrillation who are planning to undergo catheter ablation of atrial fibrillation. The two groups of patients were routinely performed atrial fibrillation pulmonary vein isolation and linear ablation with left atrial appendage occlusion. The experimental group received additional left atrial appendage electrical isolation before the l…	NO	Atrial Fibrillation|Left Atrial Appendage|Left Atrial Appendage Occlusion|Catheter Ablation	PROCEDURE: Catheter ablation and left atrial appendage occlusion|PROCEDURE: Additional left atrial appendage electrical isolation combined with catheter ablation and left atrial appendage occlusion	Atrial fibrillation recurrence, outside the 3-month blank period after surgery, ECG and Holter recorded rapid atrial arrhythmia greater than 30S., one year after operation|Stroke/TIA, Patients may have cerebral ischemia, such as sudden limb movement and sensory disturbance, aphasia, transient blindness in one eye, etc., disturbance of consciousness, or symptoms of vertebral artery ischemia, such …		Xinhua Hospital, Shanghai Jiao Tong University School of Medicine	ZHONGNANSHAN MEDICAL FOUNDATION OF GUANGDONG PROVINCE	INTERVENTIONAL
NCT05758805	Esophageal Injury of a Tip CF Sensing Ablation Catheter for HP-SD of Paroxysmal and Persistent AF (ESO-SAFE-HP-RF)	https://clinicaltrials.gov/study/NCT05758805	ESO-SAFE-HP-RF	NOT_YET_RECRUITING	This pilot, prospective, interventional, monocentric, independent, and no-profit clinical trial aims to investigate and evaluate the proportion, acute and chronic characteristics, and outcomes of esophageal thermal injury (ETI) in AF ablation using a high-power, short-duration (HP-SD) setting with contact force (CF) sensing tip ablation catheter in standard clinical practice. The main questions i…	NO	Atrial Fibrillation|Esophageal Perforation|Esophageal Fistula	DEVICE: mini-invasive esophagoscopy|DEVICE: HP-SD AF ablation by a CF sensing catheter	Proportion of the acute esophageal thermal injury (ETI), Evaluate the acute proportion of the esophageal thermal injury (ETI), 1-3 days after AF ablation procedure	Factors influencing RF procedure on ETI development, Contribution of the factors influencing RF procedure (contact force, impedance, RF power, RF time) on ETI development, 1-3 days after AF ablation procedure|Esophageal temperature by an esophageal continuous monitoring device, Celsius degree., during AF ablation procedure|ETI monitoring, Chronic (every 3 months until healing) evaluation of disco…	Quovadis Associazione	Abbott	INTERVENTIONAL
NCT05610215	Concomitant Hybrid Versus Catheter Ablation for Atrial Fibrillation With Hypertrophic Cardiomyopathy	https://clinicaltrials.gov/study/NCT05610215		NOT_YET_RECRUITING	The goal of this clinical trial is to compare the rhythm control effect in hypertrophic non-obstructive patients with non-paroxysmal atrial fibrillation by either concomitant catheter endocardial and thoracoscopic epicardial ablation or catheter ablation alone. The study aims to see if concomitant hybrid ablation can more effectively achieve rhythm control effect than catheter ablation alone in n…	NO	Atrial Fibrillation|Cardiomyopathy, Hypertrophic|Radiofrequency Ablation	PROCEDURE: hybrid ablation|PROCEDURE: catheter ablation	Freedom from documented atrial fibrillation, freedom from documented AF episodes \>30 seconds by 72-hour monitoring, 12 months	All cause mortality, death by any reason, 12 months|Cardiovascular related mortality, death that related to cardiogenic causes, 12 months|Stroke, Any stroke or TIA diagnosed in the clinical record after the completion of the intervention, 12 months|Periferal arterial embolism, Periferal arterial embolism, 12 months|All-cause rehospitalization, Rehospitalized by any reason, 12 months|Heart failure…	China National Center for Cardiovascular Diseases		INTERVENTIONAL
NCT05251545	Randomized Trial: High Power Short Duration Versus Ablation Index	https://clinicaltrials.gov/study/NCT05251545		RECRUITING	The single procedure success rates of durable pulmonary vein isolation (PVI) for paroxysmal atrial fibrillation (PAF) varies between 80 and 90 %. This prospective, randomized study investigated the efficacy of pulmonary vein isolation with RF-energy following the CLOSE protocol with standard energy application (30 Watts) versus PVI with RF-energy with high power settings (45 Watts).	NO	Atrial Fibrillation Paroxysmal|Catheter Ablation	OTHER: Pulmonary vein isolation	Single procedure success rate, identified by 48-hours Holder-ECGs every three months, Freedom of any atrial arrhythmia of more than 30 sec during a follow-up period of 12 months after the first procedure., 1 year	Procedural data, procedural time, 1 year	Robert Bosch Medical Center		INTERVENTIONAL
NCT Number	Study Title	Study URL	Acronym	Study Status	Brief Summary	Study Results	Conditions	Interventions	Primary Outcome Measures	Secondary Outcome Measures	Sponsor	Collaborators	Study Type
NCT03832959	Esophageal Damage Protection During Pulmonary Vein Ablation. Pilot Study.	https://clinicaltrials.gov/study/NCT03832959		UNKNOWN	Catheter ablation of atrial fibrillation with electrical isolation of the pulmonary veins in the left atrium carries risk of esophagus thermal lesion. EnsoETM is a device . This study evaluates the benefit of using the EnsoETM, a device device for esophageal temperature adjustments, during catheter ablation of atrial fibrillation. Half of participants will undergo esophageal temperature adjustmen…	NO	Atrial Fibrillation|Catheter Ablation|Esophageal Fistula|Esophageal Diseases|Arrhythmias, Cardiac	DEVICE: EnsoETM	Presence of esophageal damage, Presence of esophageal lesions will be determined after ablation using esophagogastroscopy., 1 day|Severity of esophageal damage, Degree of esophageal lesions will be determined after ablation using esophagogastroscopy. Degree of esophageal lesions severity will be determined according to the Zargar endoscopy classification (0, I, IIa, IIb, IIIa, IIIb, IV), 1 day|Pr…	Recurrence of atrial fibrillation, Recurrence of atrial fibrillation after catheter ablation will be determined in the follow-up: 1. clinically, as episodes with high clinical suspicion of being atrial fibrillation despite no ECG documentation 2. documented in ECG or in 24-hours holter monitoring, and defined as an episode lasting more than 30 seconds. 24-hours holter monitoring will be performed…	Fundació Institut de Recerca de l'Hospital de la Santa Creu i Sant Pau		INTERVENTIONAL
NCT05481359	AF-FLOW Registry: This Study is to Evaluate Ablamap Software in Patients Undergoing Ablation for Atrial Fibrillation.	https://clinicaltrials.gov/study/NCT05481359		ACTIVE_NOT_RECRUITING	This post-market global registry will evaluate the ability of the Ablamap® Software to identify atrial fibrillation sources and guide ablation therapy in patients with atrial fibrillation.	NO	Atrial Fibrillation, Persistent|Atrial Fibrillation|Arrhythmias, Cardiac|Heart Diseases|Cardiovascular Diseases|Pathologic Processes	DEVICE: Ablamap Software	Acute procedure success defined as the ability to successfully ablate AF sources identified by the Ablamap software, The ability to successfully ablate AF sources identified by the Electrographic FLOW maps of the atria pre and post ablation to determine if there is a diminished or absence of the source., During the procedure	Freedom from documented episodes of AF recurrence, Freedom from documented episodes of atrial fibrillation recurrence following the blanking period (90 days post procedure through 12 months)., 3-12 months	Ablacon, Inc.		OBSERVATIONAL
NCT04632550	Giant Left Atrium Atrial fibrillatioN CathEter Ablation, Posterior Box Isolation vs. Dallas Lesion Set	https://clinicaltrials.gov/study/NCT04632550		NOT_YET_RECRUITING	Although the additional linear ablation after pulmonary vein isolation (PVI) is a class IIB indication for AF catheter ablation in patients with persistent AF, no clear benefit has been demonstrated in the recent randomized clinical trials (STAR-AF2 or POBI trials). Nevertheless, in the retrospective cohort data of this research team, additional POBI and AL were helpful in persistent AF patients …	NO	Atrial Fibrillation	PROCEDURE: Circumferential pulmonary vein isolation(CPVI) group|PROCEDURE: Posterior box isolation(POBI) group|PROCEDURE: POBI+Anterior linear ablation(AL) group	Safety evaluation: Procedure-related cardiac complication rate, -including open cardiac surgery, cerebral infarction, pericardial effusion or cardiac tamponade, hematoma in the inguinal puncture site and vascular complications within 30 days post procedure., within 30 days post procedure|Efficacy evaluation: clinical recurrence rate, - Defined as atrial fibrillation or atrial tachycardia \> 30 se…	procedure time, immediate after the procedure|hospitalization duration, immediate after the discharge|Comparison of anti-arrhythmic drug or anticoagulation therapy related complication rate, immediate after the procedure, 1 week, 3,6,12,18,24,36 months after procedure.|rate of electrical cardioversion, immediate after the procedure, 1 week, 3,6,12,18,24,36 months after procedure.|rate of cardiova…	Yonsei University		INTERVENTIONAL
NCT04897204	Left Atrial Appendage Electrical Isolation in Persistent Atrial Fibrillation	https://clinicaltrials.gov/study/NCT04897204		UNKNOWN	This project intends to enroll patients with persistent atrial fibrillation who are planning to undergo catheter ablation of atrial fibrillation. The two groups of patients were routinely performed atrial fibrillation pulmonary vein isolation and linear ablation with left atrial appendage occlusion. The experimental group received additional left atrial appendage electrical isolation before the l…	NO	Atrial Fibrillation|Left Atrial Appendage|Left Atrial Appendage Occlusion|Catheter Ablation	PROCEDURE: Catheter ablation and left atrial appendage occlusion|PROCEDURE: Additional left atrial appendage electrical isolation combined with catheter ablation and left atrial appendage occlusion	Atrial fibrillation recurrence, outside the 3-month blank period after surgery, ECG and Holter recorded rapid atrial arrhythmia greater than 30S., one year after operation|Stroke/TIA, Patients may have cerebral ischemia, such as sudden limb movement and sensory disturbance, aphasia, transient blindness in one eye, etc., disturbance of consciousness, or symptoms of vertebral artery ischemia, such …		Xinhua Hospital, Shanghai Jiao Tong University School of Medicine	ZHONGNANSHAN MEDICAL FOUNDATION OF GUANGDONG PROVINCE	INTERVENTIONAL
NCT05758805	Esophageal Injury of a Tip CF Sensing Ablation Catheter for HP-SD of Paroxysmal and Persistent AF (ESO-SAFE-HP-RF)	https://clinicaltrials.gov/study/NCT05758805	ESO-SAFE-HP-RF	NOT_YET_RECRUITING	This pilot, prospective, interventional, monocentric, independent, and no-profit clinical trial aims to investigate and evaluate the proportion, acute and chronic characteristics, and outcomes of esophageal thermal injury (ETI) in AF ablation using a high-power, short-duration (HP-SD) setting with contact force (CF) sensing tip ablation catheter in standard clinical practice. The main questions i…	NO	Atrial Fibrillation|Esophageal Perforation|Esophageal Fistula	DEVICE: mini-invasive esophagoscopy|DEVICE: HP-SD AF ablation by a CF sensing catheter	Proportion of the acute esophageal thermal injury (ETI), Evaluate the acute proportion of the esophageal thermal injury (ETI), 1-3 days after AF ablation procedure	Factors influencing RF procedure on ETI development, Contribution of the factors influencing RF procedure (contact force, impedance, RF power, RF time) on ETI development, 1-3 days after AF ablation procedure|Esophageal temperature by an esophageal continuous monitoring device, Celsius degree., during AF ablation procedure|ETI monitoring, Chronic (every 3 months until healing) evaluation of disco…	Quovadis Associazione	Abbott	INTERVENTIONAL
NCT05610215	Concomitant Hybrid Versus Catheter Ablation for Atrial Fibrillation With Hypertrophic Cardiomyopathy	https://clinicaltrials.gov/study/NCT05610215		NOT_YET_RECRUITING	The goal of this clinical trial is to compare the rhythm control effect in hypertrophic non-obstructive patients with non-paroxysmal atrial fibrillation by either concomitant catheter endocardial and thoracoscopic epicardial ablation or catheter ablation alone. The study aims to see if concomitant hybrid ablation can more effectively achieve rhythm control effect than catheter ablation alone in n…	NO	Atrial Fibrillation|Cardiomyopathy, Hypertrophic|Radiofrequency Ablation	PROCEDURE: hybrid ablation|PROCEDURE: catheter ablation	Freedom from documented atrial fibrillation, freedom from documented AF episodes \>30 seconds by 72-hour monitoring, 12 months	All cause mortality, death by any reason, 12 months|Cardiovascular related mortality, death that related to cardiogenic causes, 12 months|Stroke, Any stroke or TIA diagnosed in the clinical record after the completion of the intervention, 12 months|Periferal arterial embolism, Periferal arterial embolism, 12 months|All-cause rehospitalization, Rehospitalized by any reason, 12 months|Heart failure…	China National Center for Cardiovascular Diseases		INTERVENTIONAL
NCT05251545	Randomized Trial: High Power Short Duration Versus Ablation Index	https://clinicaltrials.gov/study/NCT05251545		RECRUITING	The single procedure success rates of durable pulmonary vein isolation (PVI) for paroxysmal atrial fibrillation (PAF) varies between 80 and 90 %. This prospective, randomized study investigated the efficacy of pulmonary vein isolation with RF-energy following the CLOSE protocol with standard energy application (30 Watts) versus PVI with RF-energy with high power settings (45 Watts).	NO	Atrial Fibrillation Paroxysmal|Catheter Ablation	OTHER: Pulmonary vein isolation	Single procedure success rate, identified by 48-hours Holder-ECGs every three months, Freedom of any atrial arrhythmia of more than 30 sec during a follow-up period of 12 months after the first procedure., 1 year	Procedural data, procedural time, 1 year	Robert Bosch Medical Center		INTERVENTIONAL
NCT Number	Study Title	Study URL	Acronym	Study Status	Brief Summary	Study Results	Conditions	Interventions	Primary Outcome Measures	Secondary Outcome Measures	Sponsor	Collaborators	Study Type
NCT03832959	Esophageal Damage Protection During Pulmonary Vein Ablation. Pilot Study.	https://clinicaltrials.gov/study/NCT03832959		UNKNOWN	Catheter ablation of atrial fibrillation with electrical isolation of the pulmonary veins in the left atrium carries risk of esophagus thermal lesion. EnsoETM is a device . This study evaluates the benefit of using the EnsoETM, a device device for esophageal temperature adjustments, during catheter ablation of atrial fibrillation. Half of participants will undergo esophageal temperature adjustmen…	NO	Atrial Fibrillation|Catheter Ablation|Esophageal Fistula|Esophageal Diseases|Arrhythmias, Cardiac	DEVICE: EnsoETM	Presence of esophageal damage, Presence of esophageal lesions will be determined after ablation using esophagogastroscopy., 1 day|Severity of esophageal damage, Degree of esophageal lesions will be determined after ablation using esophagogastroscopy. Degree of esophageal lesions severity will be determined according to the Zargar endoscopy classification (0, I, IIa, IIb, IIIa, IIIb, IV), 1 day|Pr…	Recurrence of atrial fibrillation, Recurrence of atrial fibrillation after catheter ablation will be determined in the follow-up: 1. clinically, as episodes with high clinical suspicion of being atrial fibrillation despite no ECG documentation 2. documented in ECG or in 24-hours holter monitoring, and defined as an episode lasting more than 30 seconds. 24-hours holter monitoring will be performed…	Fundació Institut de Recerca de l'Hospital de la Santa Creu i Sant Pau		INTERVENTIONAL
NCT05481359	AF-FLOW Registry: This Study is to Evaluate Ablamap Software in Patients Undergoing Ablation for Atrial Fibrillation.	https://clinicaltrials.gov/study/NCT05481359		ACTIVE_NOT_RECRUITING	This post-market global registry will evaluate the ability of the Ablamap® Software to identify atrial fibrillation sources and guide ablation therapy in patients with atrial fibrillation.	NO	Atrial Fibrillation, Persistent|Atrial Fibrillation|Arrhythmias, Cardiac|Heart Diseases|Cardiovascular Diseases|Pathologic Processes	DEVICE: Ablamap Software	Acute procedure success defined as the ability to successfully ablate AF sources identified by the Ablamap software, The ability to successfully ablate AF sources identified by the Electrographic FLOW maps of the atria pre and post ablation to determine if there is a diminished or absence of the source., During the procedure	Freedom from documented episodes of AF recurrence, Freedom from documented episodes of atrial fibrillation recurrence following the blanking period (90 days post procedure through 12 months)., 3-12 months	Ablacon, Inc.		OBSERVATIONAL
NCT04632550	Giant Left Atrium Atrial fibrillatioN CathEter Ablation, Posterior Box Isolation vs. Dallas Lesion Set	https://clinicaltrials.gov/study/NCT04632550		NOT_YET_RECRUITING	Although the additional linear ablation after pulmonary vein isolation (PVI) is a class IIB indication for AF catheter ablation in patients with persistent AF, no clear benefit has been demonstrated in the recent randomized clinical trials (STAR-AF2 or POBI trials). Nevertheless, in the retrospective cohort data of this research team, additional POBI and AL were helpful in persistent AF patients …	NO	Atrial Fibrillation	PROCEDURE: Circumferential pulmonary vein isolation(CPVI) group|PROCEDURE: Posterior box isolation(POBI) group|PROCEDURE: POBI+Anterior linear ablation(AL) group	Safety evaluation: Procedure-related cardiac complication rate, -including open cardiac surgery, cerebral infarction, pericardial effusion or cardiac tamponade, hematoma in the inguinal puncture site and vascular complications within 30 days post procedure., within 30 days post procedure|Efficacy evaluation: clinical recurrence rate, - Defined as atrial fibrillation or atrial tachycardia \> 30 se…	procedure time, immediate after the procedure|hospitalization duration, immediate after the discharge|Comparison of anti-arrhythmic drug or anticoagulation therapy related complication rate, immediate after the procedure, 1 week, 3,6,12,18,24,36 months after procedure.|rate of electrical cardioversion, immediate after the procedure, 1 week, 3,6,12,18,24,36 months after procedure.|rate of cardiova…	Yonsei University		INTERVENTIONAL
NCT04897204	Left Atrial Appendage Electrical Isolation in Persistent Atrial Fibrillation	https://clinicaltrials.gov/study/NCT04897204		UNKNOWN	This project intends to enroll patients with persistent atrial fibrillation who are planning to undergo catheter ablation of atrial fibrillation. The two groups of patients were routinely performed atrial fibrillation pulmonary vein isolation and linear ablation with left atrial appendage occlusion. The experimental group received additional left atrial appendage electrical isolation before the l…	NO	Atrial Fibrillation|Left Atrial Appendage|Left Atrial Appendage Occlusion|Catheter Ablation	PROCEDURE: Catheter ablation and left atrial appendage occlusion|PROCEDURE: Additional left atrial appendage electrical isolation combined with catheter ablation and left atrial appendage occlusion	Atrial fibrillation recurrence, outside the 3-month blank period after surgery, ECG and Holter recorded rapid atrial arrhythmia greater than 30S., one year after operation|Stroke/TIA, Patients may have cerebral ischemia, such as sudden limb movement and sensory disturbance, aphasia, transient blindness in one eye, etc., disturbance of consciousness, or symptoms of vertebral artery ischemia, such …		Xinhua Hospital, Shanghai Jiao Tong University School of Medicine	ZHONGNANSHAN MEDICAL FOUNDATION OF GUANGDONG PROVINCE	INTERVENTIONAL
NCT05758805	Esophageal Injury of a Tip CF Sensing Ablation Catheter for HP-SD of Paroxysmal and Persistent AF (ESO-SAFE-HP-RF)	https://clinicaltrials.gov/study/NCT05758805	ESO-SAFE-HP-RF	NOT_YET_RECRUITING	This pilot, prospective, interventional, monocentric, independent, and no-profit clinical trial aims to investigate and evaluate the proportion, acute and chronic characteristics, and outcomes of esophageal thermal injury (ETI) in AF ablation using a high-power, short-duration (HP-SD) setting with contact force (CF) sensing tip ablation catheter in standard clinical practice. The main questions i…	NO	Atrial Fibrillation|Esophageal Perforation|Esophageal Fistula	DEVICE: mini-invasive esophagoscopy|DEVICE: HP-SD AF ablation by a CF sensing catheter	Proportion of the acute esophageal thermal injury (ETI), Evaluate the acute proportion of the esophageal thermal injury (ETI), 1-3 days after AF ablation procedure	Factors influencing RF procedure on ETI development, Contribution of the factors influencing RF procedure (contact force, impedance, RF power, RF time) on ETI development, 1-3 days after AF ablation procedure|Esophageal temperature by an esophageal continuous monitoring device, Celsius degree., during AF ablation procedure|ETI monitoring, Chronic (every 3 months until healing) evaluation of disco…	Quovadis Associazione	Abbott	INTERVENTIONAL
NCT05610215	Concomitant Hybrid Versus Catheter Ablation for Atrial Fibrillation With Hypertrophic Cardiomyopathy	https://clinicaltrials.gov/study/NCT05610215		NOT_YET_RECRUITING	The goal of this clinical trial is to compare the rhythm control effect in hypertrophic non-obstructive patients with non-paroxysmal atrial fibrillation by either concomitant catheter endocardial and thoracoscopic epicardial ablation or catheter ablation alone. The study aims to see if concomitant hybrid ablation can more effectively achieve rhythm control effect than catheter ablation alone in n…	NO	Atrial Fibrillation|Cardiomyopathy, Hypertrophic|Radiofrequency Ablation	PROCEDURE: hybrid ablation|PROCEDURE: catheter ablation	Freedom from documented atrial fibrillation, freedom from documented AF episodes \>30 seconds by 72-hour monitoring, 12 months	All cause mortality, death by any reason, 12 months|Cardiovascular related mortality, death that related to cardiogenic causes, 12 months|Stroke, Any stroke or TIA diagnosed in the clinical record after the completion of the intervention, 12 months|Periferal arterial embolism, Periferal arterial embolism, 12 months|All-cause rehospitalization, Rehospitalized by any reason, 12 months|Heart failure…	China National Center for Cardiovascular Diseases		INTERVENTIONAL
NCT05251545	Randomized Trial: High Power Short Duration Versus Ablation Index	https://clinicaltrials.gov/study/NCT05251545		RECRUITING	The single procedure success rates of durable pulmonary vein isolation (PVI) for paroxysmal atrial fibrillation (PAF) varies between 80 and 90 %. This prospective, randomized study investigated the efficacy of pulmonary vein isolation with RF-energy following the CLOSE protocol with standard energy application (30 Watts) versus PVI with RF-energy with high power settings (45 Watts).	NO	Atrial Fibrillation Paroxysmal|Catheter Ablation	OTHER: Pulmonary vein isolation	Single procedure success rate, identified by 48-hours Holder-ECGs every three months, Freedom of any atrial arrhythmia of more than 30 sec during a follow-up period of 12 months after the first procedure., 1 year	Procedural data, procedural time, 1 year	Robert Bosch Medical Center		INTERVENTIONAL
NCT Number	Study Title	Study URL	Acronym	Study Status	Brief Summary	Study Results	Conditions	Interventions	Primary Outcome Measures	Secondary Outcome Measures	Sponsor	Collaborators	Study Type
NCT03832959	Esophageal Damage Protection During Pulmonary Vein Ablation. Pilot Study.	https://clinicaltrials.gov/study/NCT03832959		UNKNOWN	Catheter ablation of atrial fibrillation with electrical isolation of the pulmonary veins in the left atrium carries risk of esophagus thermal lesion. EnsoETM is a device . This study evaluates the benefit of using the EnsoETM, a device device for esophageal temperature adjustments, during catheter ablation of atrial fibrillation. Half of participants will undergo esophageal temperature adjustmen…	NO	Atrial Fibrillation|Catheter Ablation|Esophageal Fistula|Esophageal Diseases|Arrhythmias, Cardiac	DEVICE: EnsoETM	Presence of esophageal damage, Presence of esophageal lesions will be determined after ablation using esophagogastroscopy., 1 day|Severity of esophageal damage, Degree of esophageal lesions will be determined after ablation using esophagogastroscopy. Degree of esophageal lesions severity will be determined according to the Zargar endoscopy classification (0, I, IIa, IIb, IIIa, IIIb, IV), 1 day|Pr…	Recurrence of atrial fibrillation, Recurrence of atrial fibrillation after catheter ablation will be determined in the follow-up: 1. clinically, as episodes with high clinical suspicion of being atrial fibrillation despite no ECG documentation 2. documented in ECG or in 24-hours holter monitoring, and defined as an episode lasting more than 30 seconds. 24-hours holter monitoring will be performed…	Fundació Institut de Recerca de l'Hospital de la Santa Creu i Sant Pau		INTERVENTIONAL
NCT05481359	AF-FLOW Registry: This Study is to Evaluate Ablamap Software in Patients Undergoing Ablation for Atrial Fibrillation.	https://clinicaltrials.gov/study/NCT05481359		ACTIVE_NOT_RECRUITING	This post-market global registry will evaluate the ability of the Ablamap® Software to identify atrial fibrillation sources and guide ablation therapy in patients with atrial fibrillation.	NO	Atrial Fibrillation, Persistent|Atrial Fibrillation|Arrhythmias, Cardiac|Heart Diseases|Cardiovascular Diseases|Pathologic Processes	DEVICE: Ablamap Software	Acute procedure success defined as the ability to successfully ablate AF sources identified by the Ablamap software, The ability to successfully ablate AF sources identified by the Electrographic FLOW maps of the atria pre and post ablation to determine if there is a diminished or absence of the source., During the procedure	Freedom from documented episodes of AF recurrence, Freedom from documented episodes of atrial fibrillation recurrence following the blanking period (90 days post procedure through 12 months)., 3-12 months	Ablacon, Inc.		OBSERVATIONAL
NCT04632550	Giant Left Atrium Atrial fibrillatioN CathEter Ablation, Posterior Box Isolation vs. Dallas Lesion Set	https://clinicaltrials.gov/study/NCT04632550		NOT_YET_RECRUITING	Although the additional linear ablation after pulmonary vein isolation (PVI) is a class IIB indication for AF catheter ablation in patients with persistent AF, no clear benefit has been demonstrated in the recent randomized clinical trials (STAR-AF2 or POBI trials). Nevertheless, in the retrospective cohort data of this research team, additional POBI and AL were helpful in persistent AF patients …	NO	Atrial Fibrillation	PROCEDURE: Circumferential pulmonary vein isolation(CPVI) group|PROCEDURE: Posterior box isolation(POBI) group|PROCEDURE: POBI+Anterior linear ablation(AL) group	Safety evaluation: Procedure-related cardiac complication rate, -including open cardiac surgery, cerebral infarction, pericardial effusion or cardiac tamponade, hematoma in the inguinal puncture site and vascular complications within 30 days post procedure., within 30 days post procedure|Efficacy evaluation: clinical recurrence rate, - Defined as atrial fibrillation or atrial tachycardia \> 30 se…	procedure time, immediate after the procedure|hospitalization duration, immediate after the discharge|Comparison of anti-arrhythmic drug or anticoagulation therapy related complication rate, immediate after the procedure, 1 week, 3,6,12,18,24,36 months after procedure.|rate of electrical cardioversion, immediate after the procedure, 1 week, 3,6,12,18,24,36 months after procedure.|rate of cardiova…	Yonsei University		INTERVENTIONAL
NCT04897204	Left Atrial Appendage Electrical Isolation in Persistent Atrial Fibrillation	https://clinicaltrials.gov/study/NCT04897204		UNKNOWN	This project intends to enroll patients with persistent atrial fibrillation who are planning to undergo catheter ablation of atrial fibrillation. The two groups of patients were routinely performed atrial fibrillation pulmonary vein isolation and linear ablation with left atrial appendage occlusion. The experimental group received additional left atrial appendage electrical isolation before the l…	NO	Atrial Fibrillation|Left Atrial Appendage|Left Atrial Appendage Occlusion|Catheter Ablation	PROCEDURE: Catheter ablation and left atrial appendage occlusion|PROCEDURE: Additional left atrial appendage electrical isolation combined with catheter ablation and left atrial appendage occlusion	Atrial fibrillation recurrence, outside the 3-month blank period after surgery, ECG and Holter recorded rapid atrial arrhythmia greater than 30S., one year after operation|Stroke/TIA, Patients may have cerebral ischemia, such as sudden limb movement and sensory disturbance, aphasia, transient blindness in one eye, etc., disturbance of consciousness, or symptoms of vertebral artery ischemia, such …		Xinhua Hospital, Shanghai Jiao Tong University School of Medicine	ZHONGNANSHAN MEDICAL FOUNDATION OF GUANGDONG PROVINCE	INTERVENTIONAL
NCT05758805	Esophageal Injury of a Tip CF Sensing Ablation Catheter for HP-SD of Paroxysmal and Persistent AF (ESO-SAFE-HP-RF)	https://clinicaltrials.gov/study/NCT05758805	ESO-SAFE-HP-RF	NOT_YET_RECRUITING	This pilot, prospective, interventional, monocentric, independent, and no-profit clinical trial aims to investigate and evaluate the proportion, acute and chronic characteristics, and outcomes of esophageal thermal injury (ETI) in AF ablation using a high-power, short-duration (HP-SD) setting with contact force (CF) sensing tip ablation catheter in standard clinical practice. The main questions i…	NO	Atrial Fibrillation|Esophageal Perforation|Esophageal Fistula	DEVICE: mini-invasive esophagoscopy|DEVICE: HP-SD AF ablation by a CF sensing catheter	Proportion of the acute esophageal thermal injury (ETI), Evaluate the acute proportion of the esophageal thermal injury (ETI), 1-3 days after AF ablation procedure	Factors influencing RF procedure on ETI development, Contribution of the factors influencing RF procedure (contact force, impedance, RF power, RF time) on ETI development, 1-3 days after AF ablation procedure|Esophageal temperature by an esophageal continuous monitoring device, Celsius degree., during AF ablation procedure|ETI monitoring, Chronic (every 3 months until healing) evaluation of disco…	Quovadis Associazione	Abbott	INTERVENTIONAL
NCT05610215	Concomitant Hybrid Versus Catheter Ablation for Atrial Fibrillation With Hypertrophic Cardiomyopathy	https://clinicaltrials.gov/study/NCT05610215		NOT_YET_RECRUITING	The goal of this clinical trial is to compare the rhythm control effect in hypertrophic non-obstructive patients with non-paroxysmal atrial fibrillation by either concomitant catheter endocardial and thoracoscopic epicardial ablation or catheter ablation alone. The study aims to see if concomitant hybrid ablation can more effectively achieve rhythm control effect than catheter ablation alone in n…	NO	Atrial Fibrillation|Cardiomyopathy, Hypertrophic|Radiofrequency Ablation	PROCEDURE: hybrid ablation|PROCEDURE: catheter ablation	Freedom from documented atrial fibrillation, freedom from documented AF episodes \>30 seconds by 72-hour monitoring, 12 months	All cause mortality, death by any reason, 12 months|Cardiovascular related mortality, death that related to cardiogenic causes, 12 months|Stroke, Any stroke or TIA diagnosed in the clinical record after the completion of the intervention, 12 months|Periferal arterial embolism, Periferal arterial embolism, 12 months|All-cause rehospitalization, Rehospitalized by any reason, 12 months|Heart failure…	China National Center for Cardiovascular Diseases		INTERVENTIONAL
NCT05251545	Randomized Trial: High Power Short Duration Versus Ablation Index	https://clinicaltrials.gov/study/NCT05251545		RECRUITING	The single procedure success rates of durable pulmonary vein isolation (PVI) for paroxysmal atrial fibrillation (PAF) varies between 80 and 90 %. This prospective, randomized study investigated the efficacy of pulmonary vein isolation with RF-energy following the CLOSE protocol with standard energy application (30 Watts) versus PVI with RF-energy with high power settings (45 Watts).	NO	Atrial Fibrillation Paroxysmal|Catheter Ablation	OTHER: Pulmonary vein isolation	Single procedure success rate, identified by 48-hours Holder-ECGs every three months, Freedom of any atrial arrhythmia of more than 30 sec during a follow-up period of 12 months after the first procedure., 1 year	Procedural data, procedural time, 1 year	Robert Bosch Medical Center		INTERVENTIONAL
NCT Number	Study Title	Study URL	Acronym	Study Status	Brief Summary	Study Results	Conditions	Interventions	Primary Outcome Measures	Secondary Outcome Measures	Sponsor	Collaborators	Study Type
NCT03832959	Esophageal Damage Protection During Pulmonary Vein Ablation. Pilot Study.	https://clinicaltrials.gov/study/NCT03832959		UNKNOWN	Catheter ablation of atrial fibrillation with electrical isolation of the pulmonary veins in the left atrium carries risk of esophagus thermal lesion. EnsoETM is a device . This study evaluates the benefit of using the EnsoETM, a device device for esophageal temperature adjustments, during catheter ablation of atrial fibrillation. Half of participants will undergo esophageal temperature adjustmen…	NO	Atrial Fibrillation|Catheter Ablation|Esophageal Fistula|Esophageal Diseases|Arrhythmias, Cardiac	DEVICE: EnsoETM	Presence of esophageal damage, Presence of esophageal lesions will be determined after ablation using esophagogastroscopy., 1 day|Severity of esophageal damage, Degree of esophageal lesions will be determined after ablation using esophagogastroscopy. Degree of esophageal lesions severity will be determined according to the Zargar endoscopy classification (0, I, IIa, IIb, IIIa, IIIb, IV), 1 day|Pr…	Recurrence of atrial fibrillation, Recurrence of atrial fibrillation after catheter ablation will be determined in the follow-up: 1. clinically, as episodes with high clinical suspicion of being atrial fibrillation despite no ECG documentation 2. documented in ECG or in 24-hours holter monitoring, and defined as an episode lasting more than 30 seconds. 24-hours holter monitoring will be performed…	Fundació Institut de Recerca de l'Hospital de la Santa Creu i Sant Pau		INTERVENTIONAL
NCT05481359	AF-FLOW Registry: This Study is to Evaluate Ablamap Software in Patients Undergoing Ablation for Atrial Fibrillation.	https://clinicaltrials.gov/study/NCT05481359		ACTIVE_NOT_RECRUITING	This post-market global registry will evaluate the ability of the Ablamap® Software to identify atrial fibrillation sources and guide ablation therapy in patients with atrial fibrillation.	NO	Atrial Fibrillation, Persistent|Atrial Fibrillation|Arrhythmias, Cardiac|Heart Diseases|Cardiovascular Diseases|Pathologic Processes	DEVICE: Ablamap Software	Acute procedure success defined as the ability to successfully ablate AF sources identified by the Ablamap software, The ability to successfully ablate AF sources identified by the Electrographic FLOW maps of the atria pre and post ablation to determine if there is a diminished or absence of the source., During the procedure	Freedom from documented episodes of AF recurrence, Freedom from documented episodes of atrial fibrillation recurrence following the blanking period (90 days post procedure through 12 months)., 3-12 months	Ablacon, Inc.		OBSERVATIONAL
NCT04632550	Giant Left Atrium Atrial fibrillatioN CathEter Ablation, Posterior Box Isolation vs. Dallas Lesion Set	https://clinicaltrials.gov/study/NCT04632550		NOT_YET_RECRUITING	Although the additional linear ablation after pulmonary vein isolation (PVI) is a class IIB indication for AF catheter ablation in patients with persistent AF, no clear benefit has been demonstrated in the recent randomized clinical trials (STAR-AF2 or POBI trials). Nevertheless, in the retrospective cohort data of this research team, additional POBI and AL were helpful in persistent AF patients …	NO	Atrial Fibrillation	PROCEDURE: Circumferential pulmonary vein isolation(CPVI) group|PROCEDURE: Posterior box isolation(POBI) group|PROCEDURE: POBI+Anterior linear ablation(AL) group	Safety evaluation: Procedure-related cardiac complication rate, -including open cardiac surgery, cerebral infarction, pericardial effusion or cardiac tamponade, hematoma in the inguinal puncture site and vascular complications within 30 days post procedure., within 30 days post procedure|Efficacy evaluation: clinical recurrence rate, - Defined as atrial fibrillation or atrial tachycardia \> 30 se…	procedure time, immediate after the procedure|hospitalization duration, immediate after the discharge|Comparison of anti-arrhythmic drug or anticoagulation therapy related complication rate, immediate after the procedure, 1 week, 3,6,12,18,24,36 months after procedure.|rate of electrical cardioversion, immediate after the procedure, 1 week, 3,6,12,18,24,36 months after procedure.|rate of cardiova…	Yonsei University		INTERVENTIONAL
NCT04897204	Left Atrial Appendage Electrical Isolation in Persistent Atrial Fibrillation	https://clinicaltrials.gov/study/NCT04897204		UNKNOWN	This project intends to enroll patients with persistent atrial fibrillation who are planning to undergo catheter ablation of atrial fibrillation. The two groups of patients were routinely performed atrial fibrillation pulmonary vein isolation and linear ablation with left atrial appendage occlusion. The experimental group received additional left atrial appendage electrical isolation before the l…	NO	Atrial Fibrillation|Left Atrial Appendage|Left Atrial Appendage Occlusion|Catheter Ablation	PROCEDURE: Catheter ablation and left atrial appendage occlusion|PROCEDURE: Additional left atrial appendage electrical isolation combined with catheter ablation and left atrial appendage occlusion	Atrial fibrillation recurrence, outside the 3-month blank period after surgery, ECG and Holter recorded rapid atrial arrhythmia greater than 30S., one year after operation|Stroke/TIA, Patients may have cerebral ischemia, such as sudden limb movement and sensory disturbance, aphasia, transient blindness in one eye, etc., disturbance of consciousness, or symptoms of vertebral artery ischemia, such …		Xinhua Hospital, Shanghai Jiao Tong University School of Medicine	ZHONGNANSHAN MEDICAL FOUNDATION OF GUANGDONG PROVINCE	INTERVENTIONAL
NCT05758805	Esophageal Injury of a Tip CF Sensing Ablation Catheter for HP-SD of Paroxysmal and Persistent AF (ESO-SAFE-HP-RF)	https://clinicaltrials.gov/study/NCT05758805	ESO-SAFE-HP-RF	NOT_YET_RECRUITING	This pilot, prospective, interventional, monocentric, independent, and no-profit clinical trial aims to investigate and evaluate the proportion, acute and chronic characteristics, and outcomes of esophageal thermal injury (ETI) in AF ablation using a high-power, short-duration (HP-SD) setting with contact force (CF) sensing tip ablation catheter in standard clinical practice. The main questions i…	NO	Atrial Fibrillation|Esophageal Perforation|Esophageal Fistula	DEVICE: mini-invasive esophagoscopy|DEVICE: HP-SD AF ablation by a CF sensing catheter	Proportion of the acute esophageal thermal injury (ETI), Evaluate the acute proportion of the esophageal thermal injury (ETI), 1-3 days after AF ablation procedure	Factors influencing RF procedure on ETI development, Contribution of the factors influencing RF procedure (contact force, impedance, RF power, RF time) on ETI development, 1-3 days after AF ablation procedure|Esophageal temperature by an esophageal continuous monitoring device, Celsius degree., during AF ablation procedure|ETI monitoring, Chronic (every 3 months until healing) evaluation of disco…	Quovadis Associazione	Abbott	INTERVENTIONAL
NCT05610215	Concomitant Hybrid Versus Catheter Ablation for Atrial Fibrillation With Hypertrophic Cardiomyopathy	https://clinicaltrials.gov/study/NCT05610215		NOT_YET_RECRUITING	The goal of this clinical trial is to compare the rhythm control effect in hypertrophic non-obstructive patients with non-paroxysmal atrial fibrillation by either concomitant catheter endocardial and thoracoscopic epicardial ablation or catheter ablation alone. The study aims to see if concomitant hybrid ablation can more effectively achieve rhythm control effect than catheter ablation alone in n…	NO	Atrial Fibrillation|Cardiomyopathy, Hypertrophic|Radiofrequency Ablation	PROCEDURE: hybrid ablation|PROCEDURE: catheter ablation	Freedom from documented atrial fibrillation, freedom from documented AF episodes \>30 seconds by 72-hour monitoring, 12 months	All cause mortality, death by any reason, 12 months|Cardiovascular related mortality, death that related to cardiogenic causes, 12 months|Stroke, Any stroke or TIA diagnosed in the clinical record after the completion of the intervention, 12 months|Periferal arterial embolism, Periferal arterial embolism, 12 months|All-cause rehospitalization, Rehospitalized by any reason, 12 months|Heart failure…	China National Center for Cardiovascular Diseases		INTERVENTIONAL
NCT05251545	Randomized Trial: High Power Short Duration Versus Ablation Index	https://clinicaltrials.gov/study/NCT05251545		RECRUITING	The single procedure success rates of durable pulmonary vein isolation (PVI) for paroxysmal atrial fibrillation (PAF) varies between 80 and 90 %. This prospective, randomized study investigated the efficacy of pulmonary vein isolation with RF-energy following the CLOSE protocol with standard energy application (30 Watts) versus PVI with RF-energy with high power settings (45 Watts).	NO	Atrial Fibrillation Paroxysmal|Catheter Ablation	OTHER: Pulmonary vein isolation	Single procedure success rate, identified by 48-hours Holder-ECGs every three months, Freedom of any atrial arrhythmia of more than 30 sec during a follow-up period of 12 months after the first procedure., 1 year	Procedural data, procedural time, 1 year	Robert Bosch Medical Center		INTERVENTIONAL
NCT Number	Study Title	Study URL	Acronym	Study Status	Brief Summary	Study Results	Conditions	Interventions	Primary Outcome Measures	Secondary Outcome Measures	Sponsor	Collaborators	Study Type
NCT03832959	Esophageal Damage Protection During Pulmonary Vein Ablation. Pilot Study.	https://clinicaltrials.gov/study/NCT03832959		UNKNOWN	Catheter ablation of atrial fibrillation with electrical isolation of the pulmonary veins in the left atrium carries risk of esophagus thermal lesion. EnsoETM is a device . This study evaluates the benefit of using the EnsoETM, a device device for esophageal temperature adjustments, during catheter ablation of atrial fibrillation. Half of participants will undergo esophageal temperature adjustmen…	NO	Atrial Fibrillation|Catheter Ablation|Esophageal Fistula|Esophageal Diseases|Arrhythmias, Cardiac	DEVICE: EnsoETM	Presence of esophageal damage, Presence of esophageal lesions will be determined after ablation using esophagogastroscopy., 1 day|Severity of esophageal damage, Degree of esophageal lesions will be determined after ablation using esophagogastroscopy. Degree of esophageal lesions severity will be determined according to the Zargar endoscopy classification (0, I, IIa, IIb, IIIa, IIIb, IV), 1 day|Pr…	Recurrence of atrial fibrillation, Recurrence of atrial fibrillation after catheter ablation will be determined in the follow-up: 1. clinically, as episodes with high clinical suspicion of being atrial fibrillation despite no ECG documentation 2. documented in ECG or in 24-hours holter monitoring, and defined as an episode lasting more than 30 seconds. 24-hours holter monitoring will be performed…	Fundació Institut de Recerca de l'Hospital de la Santa Creu i Sant Pau		INTERVENTIONAL
NCT05481359	AF-FLOW Registry: This Study is to Evaluate Ablamap Software in Patients Undergoing Ablation for Atrial Fibrillation.	https://clinicaltrials.gov/study/NCT05481359		ACTIVE_NOT_RECRUITING	This post-market global registry will evaluate the ability of the Ablamap® Software to identify atrial fibrillation sources and guide ablation therapy in patients with atrial fibrillation.	NO	Atrial Fibrillation, Persistent|Atrial Fibrillation|Arrhythmias, Cardiac|Heart Diseases|Cardiovascular Diseases|Pathologic Processes	DEVICE: Ablamap Software	Acute procedure success defined as the ability to successfully ablate AF sources identified by the Ablamap software, The ability to successfully ablate AF sources identified by the Electrographic FLOW maps of the atria pre and post ablation to determine if there is a diminished or absence of the source., During the procedure	Freedom from documented episodes of AF recurrence, Freedom from documented episodes of atrial fibrillation recurrence following the blanking period (90 days post procedure through 12 months)., 3-12 months	Ablacon, Inc.		OBSERVATIONAL
NCT04632550	Giant Left Atrium Atrial fibrillatioN CathEter Ablation, Posterior Box Isolation vs. Dallas Lesion Set	https://clinicaltrials.gov/study/NCT04632550		NOT_YET_RECRUITING	Although the additional linear ablation after pulmonary vein isolation (PVI) is a class IIB indication for AF catheter ablation in patients with persistent AF, no clear benefit has been demonstrated in the recent randomized clinical trials (STAR-AF2 or POBI trials). Nevertheless, in the retrospective cohort data of this research team, additional POBI and AL were helpful in persistent AF patients …	NO	Atrial Fibrillation	PROCEDURE: Circumferential pulmonary vein isolation(CPVI) group|PROCEDURE: Posterior box isolation(POBI) group|PROCEDURE: POBI+Anterior linear ablation(AL) group	Safety evaluation: Procedure-related cardiac complication rate, -including open cardiac surgery, cerebral infarction, pericardial effusion or cardiac tamponade, hematoma in the inguinal puncture site and vascular complications within 30 days post procedure., within 30 days post procedure|Efficacy evaluation: clinical recurrence rate, - Defined as atrial fibrillation or atrial tachycardia \> 30 se…	procedure time, immediate after the procedure|hospitalization duration, immediate after the discharge|Comparison of anti-arrhythmic drug or anticoagulation therapy related complication rate, immediate after the procedure, 1 week, 3,6,12,18,24,36 months after procedure.|rate of electrical cardioversion, immediate after the procedure, 1 week, 3,6,12,18,24,36 months after procedure.|rate of cardiova…	Yonsei University		INTERVENTIONAL
NCT04897204	Left Atrial Appendage Electrical Isolation in Persistent Atrial Fibrillation	https://clinicaltrials.gov/study/NCT04897204		UNKNOWN	This project intends to enroll patients with persistent atrial fibrillation who are planning to undergo catheter ablation of atrial fibrillation. The two groups of patients were routinely performed atrial fibrillation pulmonary vein isolation and linear ablation with left atrial appendage occlusion. The experimental group received additional left atrial appendage electrical isolation before the l…	NO	Atrial Fibrillation|Left Atrial Appendage|Left Atrial Appendage Occlusion|Catheter Ablation	PROCEDURE: Catheter ablation and left atrial appendage occlusion|PROCEDURE: Additional left atrial appendage electrical isolation combined with catheter ablation and left atrial appendage occlusion	Atrial fibrillation recurrence, outside the 3-month blank period after surgery, ECG and Holter recorded rapid atrial arrhythmia greater than 30S., one year after operation|Stroke/TIA, Patients may have cerebral ischemia, such as sudden limb movement and sensory disturbance, aphasia, transient blindness in one eye, etc., disturbance of consciousness, or symptoms of vertebral artery ischemia, such …		Xinhua Hospital, Shanghai Jiao Tong University School of Medicine	ZHONGNANSHAN MEDICAL FOUNDATION OF GUANGDONG PROVINCE	INTERVENTIONAL
NCT05758805	Esophageal Injury of a Tip CF Sensing Ablation Catheter for HP-SD of Paroxysmal and Persistent AF (ESO-SAFE-HP-RF)	https://clinicaltrials.gov/study/NCT05758805	ESO-SAFE-HP-RF	NOT_YET_RECRUITING	This pilot, prospective, interventional, monocentric, independent, and no-profit clinical trial aims to investigate and evaluate the proportion, acute and chronic characteristics, and outcomes of esophageal thermal injury (ETI) in AF ablation using a high-power, short-duration (HP-SD) setting with contact force (CF) sensing tip ablation catheter in standard clinical practice. The main questions i…	NO	Atrial Fibrillation|Esophageal Perforation|Esophageal Fistula	DEVICE: mini-invasive esophagoscopy|DEVICE: HP-SD AF ablation by a CF sensing catheter	Proportion of the acute esophageal thermal injury (ETI), Evaluate the acute proportion of the esophageal thermal injury (ETI), 1-3 days after AF ablation procedure	Factors influencing RF procedure on ETI development, Contribution of the factors influencing RF procedure (contact force, impedance, RF power, RF time) on ETI development, 1-3 days after AF ablation procedure|Esophageal temperature by an esophageal continuous monitoring device, Celsius degree., during AF ablation procedure|ETI monitoring, Chronic (every 3 months until healing) evaluation of disco…	Quovadis Associazione	Abbott	INTERVENTIONAL
NCT05610215	Concomitant Hybrid Versus Catheter Ablation for Atrial Fibrillation With Hypertrophic Cardiomyopathy	https://clinicaltrials.gov/study/NCT05610215		NOT_YET_RECRUITING	The goal of this clinical trial is to compare the rhythm control effect in hypertrophic non-obstructive patients with non-paroxysmal atrial fibrillation by either concomitant catheter endocardial and thoracoscopic epicardial ablation or catheter ablation alone. The study aims to see if concomitant hybrid ablation can more effectively achieve rhythm control effect than catheter ablation alone in n…	NO	Atrial Fibrillation|Cardiomyopathy, Hypertrophic|Radiofrequency Ablation	PROCEDURE: hybrid ablation|PROCEDURE: catheter ablation	Freedom from documented atrial fibrillation, freedom from documented AF episodes \>30 seconds by 72-hour monitoring, 12 months	All cause mortality, death by any reason, 12 months|Cardiovascular related mortality, death that related to cardiogenic causes, 12 months|Stroke, Any stroke or TIA diagnosed in the clinical record after the completion of the intervention, 12 months|Periferal arterial embolism, Periferal arterial embolism, 12 months|All-cause rehospitalization, Rehospitalized by any reason, 12 months|Heart failure…	China National Center for Cardiovascular Diseases		INTERVENTIONAL
NCT05251545	Randomized Trial: High Power Short Duration Versus Ablation Index	https://clinicaltrials.gov/study/NCT05251545		RECRUITING	The single procedure success rates of durable pulmonary vein isolation (PVI) for paroxysmal atrial fibrillation (PAF) varies between 80 and 90 %. This prospective, randomized study investigated the efficacy of pulmonary vein isolation with RF-energy following the CLOSE protocol with standard energy application (30 Watts) versus PVI with RF-energy with high power settings (45 Watts).	NO	Atrial Fibrillation Paroxysmal|Catheter Ablation	OTHER: Pulmonary vein isolation	Single procedure success rate, identified by 48-hours Holder-ECGs every three months, Freedom of any atrial arrhythmia of more than 30 sec during a follow-up period of 12 months after the first procedure., 1 year	Procedural data, procedural time, 1 year	Robert Bosch Medical Center		INTERVENTIONAL
NCT Number	Study Title	Study URL	Acronym	Study Status	Brief Summary	Study Results	Conditions	Interventions	Primary Outcome Measures	Secondary Outcome Measures	Sponsor	Collaborators	Study Type
NCT03832959	Esophageal Damage Protection During Pulmonary Vein Ablation. Pilot Study.	https://clinicaltrials.gov/study/NCT03832959		UNKNOWN	Catheter ablation of atrial fibrillation with electrical isolation of the pulmonary veins in the left atrium carries risk of esophagus thermal lesion. EnsoETM is a device . This study evaluates the benefit of using the EnsoETM, a device device for esophageal temperature adjustments, during catheter ablation of atrial fibrillation. Half of participants will undergo esophageal temperature adjustmen…	NO	Atrial Fibrillation|Catheter Ablation|Esophageal Fistula|Esophageal Diseases|Arrhythmias, Cardiac	DEVICE: EnsoETM	Presence of esophageal damage, Presence of esophageal lesions will be determined after ablation using esophagogastroscopy., 1 day|Severity of esophageal damage, Degree of esophageal lesions will be determined after ablation using esophagogastroscopy. Degree of esophageal lesions severity will be determined according to the Zargar endoscopy classification (0, I, IIa, IIb, IIIa, IIIb, IV), 1 day|Pr…	Recurrence of atrial fibrillation, Recurrence of atrial fibrillation after catheter ablation will be determined in the follow-up: 1. clinically, as episodes with high clinical suspicion of being atrial fibrillation despite no ECG documentation 2. documented in ECG or in 24-hours holter monitoring, and defined as an episode lasting more than 30 seconds. 24-hours holter monitoring will be performed…	Fundació Institut de Recerca de l'Hospital de la Santa Creu i Sant Pau		INTERVENTIONAL
NCT05481359	AF-FLOW Registry: This Study is to Evaluate Ablamap Software in Patients Undergoing Ablation for Atrial Fibrillation.	https://clinicaltrials.gov/study/NCT05481359		ACTIVE_NOT_RECRUITING	This post-market global registry will evaluate the ability of the Ablamap® Software to identify atrial fibrillation sources and guide ablation therapy in patients with atrial fibrillation.	NO	Atrial Fibrillation, Persistent|Atrial Fibrillation|Arrhythmias, Cardiac|Heart Diseases|Cardiovascular Diseases|Pathologic Processes	DEVICE: Ablamap Software	Acute procedure success defined as the ability to successfully ablate AF sources identified by the Ablamap software, The ability to successfully ablate AF sources identified by the Electrographic FLOW maps of the atria pre and post ablation to determine if there is a diminished or absence of the source., During the procedure	Freedom from documented episodes of AF recurrence, Freedom from documented episodes of atrial fibrillation recurrence following the blanking period (90 days post procedure through 12 months)., 3-12 months	Ablacon, Inc.		OBSERVATIONAL
NCT04632550	Giant Left Atrium Atrial fibrillatioN CathEter Ablation, Posterior Box Isolation vs. Dallas Lesion Set	https://clinicaltrials.gov/study/NCT04632550		NOT_YET_RECRUITING	Although the additional linear ablation after pulmonary vein isolation (PVI) is a class IIB indication for AF catheter ablation in patients with persistent AF, no clear benefit has been demonstrated in the recent randomized clinical trials (STAR-AF2 or POBI trials). Nevertheless, in the retrospective cohort data of this research team, additional POBI and AL were helpful in persistent AF patients …	NO	Atrial Fibrillation	PROCEDURE: Circumferential pulmonary vein isolation(CPVI) group|PROCEDURE: Posterior box isolation(POBI) group|PROCEDURE: POBI+Anterior linear ablation(AL) group	Safety evaluation: Procedure-related cardiac complication rate, -including open cardiac surgery, cerebral infarction, pericardial effusion or cardiac tamponade, hematoma in the inguinal puncture site and vascular complications within 30 days post procedure., within 30 days post procedure|Efficacy evaluation: clinical recurrence rate, - Defined as atrial fibrillation or atrial tachycardia \> 30 se…	procedure time, immediate after the procedure|hospitalization duration, immediate after the discharge|Comparison of anti-arrhythmic drug or anticoagulation therapy related complication rate, immediate after the procedure, 1 week, 3,6,12,18,24,36 months after procedure.|rate of electrical cardioversion, immediate after the procedure, 1 week, 3,6,12,18,24,36 months after procedure.|rate of cardiova…	Yonsei University		INTERVENTIONAL
NCT04897204	Left Atrial Appendage Electrical Isolation in Persistent Atrial Fibrillation	https://clinicaltrials.gov/study/NCT04897204		UNKNOWN	This project intends to enroll patients with persistent atrial fibrillation who are planning to undergo catheter ablation of atrial fibrillation. The two groups of patients were routinely performed atrial fibrillation pulmonary vein isolation and linear ablation with left atrial appendage occlusion. The experimental group received additional left atrial appendage electrical isolation before the l…	NO	Atrial Fibrillation|Left Atrial Appendage|Left Atrial Appendage Occlusion|Catheter Ablation	PROCEDURE: Catheter ablation and left atrial appendage occlusion|PROCEDURE: Additional left atrial appendage electrical isolation combined with catheter ablation and left atrial appendage occlusion	Atrial fibrillation recurrence, outside the 3-month blank period after surgery, ECG and Holter recorded rapid atrial arrhythmia greater than 30S., one year after operation|Stroke/TIA, Patients may have cerebral ischemia, such as sudden limb movement and sensory disturbance, aphasia, transient blindness in one eye, etc., disturbance of consciousness, or symptoms of vertebral artery ischemia, such …		Xinhua Hospital, Shanghai Jiao Tong University School of Medicine	ZHONGNANSHAN MEDICAL FOUNDATION OF GUANGDONG PROVINCE	INTERVENTIONAL
NCT05758805	Esophageal Injury of a Tip CF Sensing Ablation Catheter for HP-SD of Paroxysmal and Persistent AF (ESO-SAFE-HP-RF)	https://clinicaltrials.gov/study/NCT05758805	ESO-SAFE-HP-RF	NOT_YET_RECRUITING	This pilot, prospective, interventional, monocentric, independent, and no-profit clinical trial aims to investigate and evaluate the proportion, acute and chronic characteristics, and outcomes of esophageal thermal injury (ETI) in AF ablation using a high-power, short-duration (HP-SD) setting with contact force (CF) sensing tip ablation catheter in standard clinical practice. The main questions i…	NO	Atrial Fibrillation|Esophageal Perforation|Esophageal Fistula	DEVICE: mini-invasive esophagoscopy|DEVICE: HP-SD AF ablation by a CF sensing catheter	Proportion of the acute esophageal thermal injury (ETI), Evaluate the acute proportion of the esophageal thermal injury (ETI), 1-3 days after AF ablation procedure	Factors influencing RF procedure on ETI development, Contribution of the factors influencing RF procedure (contact force, impedance, RF power, RF time) on ETI development, 1-3 days after AF ablation procedure|Esophageal temperature by an esophageal continuous monitoring device, Celsius degree., during AF ablation procedure|ETI monitoring, Chronic (every 3 months until healing) evaluation of disco…	Quovadis Associazione	Abbott	INTERVENTIONAL
NCT05610215	Concomitant Hybrid Versus Catheter Ablation for Atrial Fibrillation With Hypertrophic Cardiomyopathy	https://clinicaltrials.gov/study/NCT05610215		NOT_YET_RECRUITING	The goal of this clinical trial is to compare the rhythm control effect in hypertrophic non-obstructive patients with non-paroxysmal atrial fibrillation by either concomitant catheter endocardial and thoracoscopic epicardial ablation or catheter ablation alone. The study aims to see if concomitant hybrid ablation can more effectively achieve rhythm control effect than catheter ablation alone in n…	NO	Atrial Fibrillation|Cardiomyopathy, Hypertrophic|Radiofrequency Ablation	PROCEDURE: hybrid ablation|PROCEDURE: catheter ablation	Freedom from documented atrial fibrillation, freedom from documented AF episodes \>30 seconds by 72-hour monitoring, 12 months	All cause mortality, death by any reason, 12 months|Cardiovascular related mortality, death that related to cardiogenic causes, 12 months|Stroke, Any stroke or TIA diagnosed in the clinical record after the completion of the intervention, 12 months|Periferal arterial embolism, Periferal arterial embolism, 12 months|All-cause rehospitalization, Rehospitalized by any reason, 12 months|Heart failure…	China National Center for Cardiovascular Diseases		INTERVENTIONAL
NCT05251545	Randomized Trial: High Power Short Duration Versus Ablation Index	https://clinicaltrials.gov/study/NCT05251545		RECRUITING	The single procedure success rates of durable pulmonary vein isolation (PVI) for paroxysmal atrial fibrillation (PAF) varies between 80 and 90 %. This prospective, randomized study investigated the efficacy of pulmonary vein isolation with RF-energy following the CLOSE protocol with standard energy application (30 Watts) versus PVI with RF-energy with high power settings (45 Watts).	NO	Atrial Fibrillation Paroxysmal|Catheter Ablation	OTHER: Pulmonary vein isolation	Single procedure success rate, identified by 48-hours Holder-ECGs every three months, Freedom of any atrial arrhythmia of more than 30 sec during a follow-up period of 12 months after the first procedure., 1 year	Procedural data, procedural time, 1 year	Robert Bosch Medical Center		INTERVENTIONAL
NCT Number	Study Title	Study URL	Acronym	Study Status	Brief Summary	Study Results	Conditions	Interventions	Primary Outcome Measures	Secondary Outcome Measures	Sponsor	Collaborators	Study Type
NCT03832959	Esophageal Damage Protection During Pulmonary Vein Ablation. Pilot Study.	https://clinicaltrials.gov/study/NCT03832959		UNKNOWN	Catheter ablation of atrial fibrillation with electrical isolation of the pulmonary veins in the left atrium carries risk of esophagus thermal lesion. EnsoETM is a device . This study evaluates the benefit of using the EnsoETM, a device device for esophageal temperature adjustments, during catheter ablation of atrial fibrillation. Half of participants will undergo esophageal temperature adjustmen…	NO	Atrial Fibrillation|Catheter Ablation|Esophageal Fistula|Esophageal Diseases|Arrhythmias, Cardiac	DEVICE: EnsoETM	Presence of esophageal damage, Presence of esophageal lesions will be determined after ablation using esophagogastroscopy., 1 day|Severity of esophageal damage, Degree of esophageal lesions will be determined after ablation using esophagogastroscopy. Degree of esophageal lesions severity will be determined according to the Zargar endoscopy classification (0, I, IIa, IIb, IIIa, IIIb, IV), 1 day|Pr…	Recurrence of atrial fibrillation, Recurrence of atrial fibrillation after catheter ablation will be determined in the follow-up: 1. clinically, as episodes with high clinical suspicion of being atrial fibrillation despite no ECG documentation 2. documented in ECG or in 24-hours holter monitoring, and defined as an episode lasting more than 30 seconds. 24-hours holter monitoring will be performed…	Fundació Institut de Recerca de l'Hospital de la Santa Creu i Sant Pau		INTERVENTIONAL
NCT05481359	AF-FLOW Registry: This Study is to Evaluate Ablamap Software in Patients Undergoing Ablation for Atrial Fibrillation.	https://clinicaltrials.gov/study/NCT05481359		ACTIVE_NOT_RECRUITING	This post-market global registry will evaluate the ability of the Ablamap® Software to identify atrial fibrillation sources and guide ablation therapy in patients with atrial fibrillation.	NO	Atrial Fibrillation, Persistent|Atrial Fibrillation|Arrhythmias, Cardiac|Heart Diseases|Cardiovascular Diseases|Pathologic Processes	DEVICE: Ablamap Software	Acute procedure success defined as the ability to successfully ablate AF sources identified by the Ablamap software, The ability to successfully ablate AF sources identified by the Electrographic FLOW maps of the atria pre and post ablation to determine if there is a diminished or absence of the source., During the procedure	Freedom from documented episodes of AF recurrence, Freedom from documented episodes of atrial fibrillation recurrence following the blanking period (90 days post procedure through 12 months)., 3-12 months	Ablacon, Inc.		OBSERVATIONAL
NCT04632550	Giant Left Atrium Atrial fibrillatioN CathEter Ablation, Posterior Box Isolation vs. Dallas Lesion Set	https://clinicaltrials.gov/study/NCT04632550		NOT_YET_RECRUITING	Although the additional linear ablation after pulmonary vein isolation (PVI) is a class IIB indication for AF catheter ablation in patients with persistent AF, no clear benefit has been demonstrated in the recent randomized clinical trials (STAR-AF2 or POBI trials). Nevertheless, in the retrospective cohort data of this research team, additional POBI and AL were helpful in persistent AF patients …	NO	Atrial Fibrillation	PROCEDURE: Circumferential pulmonary vein isolation(CPVI) group|PROCEDURE: Posterior box isolation(POBI) group|PROCEDURE: POBI+Anterior linear ablation(AL) group	Safety evaluation: Procedure-related cardiac complication rate, -including open cardiac surgery, cerebral infarction, pericardial effusion or cardiac tamponade, hematoma in the inguinal puncture site and vascular complications within 30 days post procedure., within 30 days post procedure|Efficacy evaluation: clinical recurrence rate, - Defined as atrial fibrillation or atrial tachycardia \> 30 se…	procedure time, immediate after the procedure|hospitalization duration, immediate after the discharge|Comparison of anti-arrhythmic drug or anticoagulation therapy related complication rate, immediate after the procedure, 1 week, 3,6,12,18,24,36 months after procedure.|rate of electrical cardioversion, immediate after the procedure, 1 week, 3,6,12,18,24,36 months after procedure.|rate of cardiova…	Yonsei University		INTERVENTIONAL
NCT04897204	Left Atrial Appendage Electrical Isolation in Persistent Atrial Fibrillation	https://clinicaltrials.gov/study/NCT04897204		UNKNOWN	This project intends to enroll patients with persistent atrial fibrillation who are planning to undergo catheter ablation of atrial fibrillation. The two groups of patients were routinely performed atrial fibrillation pulmonary vein isolation and linear ablation with left atrial appendage occlusion. The experimental group received additional left atrial appendage electrical isolation before the l…	NO	Atrial Fibrillation|Left Atrial Appendage|Left Atrial Appendage Occlusion|Catheter Ablation	PROCEDURE: Catheter ablation and left atrial appendage occlusion|PROCEDURE: Additional left atrial appendage electrical isolation combined with catheter ablation and left atrial appendage occlusion	Atrial fibrillation recurrence, outside the 3-month blank period after surgery, ECG and Holter recorded rapid atrial arrhythmia greater than 30S., one year after operation|Stroke/TIA, Patients may have cerebral ischemia, such as sudden limb movement and sensory disturbance, aphasia, transient blindness in one eye, etc., disturbance of consciousness, or symptoms of vertebral artery ischemia, such …		Xinhua Hospital, Shanghai Jiao Tong University School of Medicine	ZHONGNANSHAN MEDICAL FOUNDATION OF GUANGDONG PROVINCE	INTERVENTIONAL
NCT05758805	Esophageal Injury of a Tip CF Sensing Ablation Catheter for HP-SD of Paroxysmal and Persistent AF (ESO-SAFE-HP-RF)	https://clinicaltrials.gov/study/NCT05758805	ESO-SAFE-HP-RF	NOT_YET_RECRUITING	This pilot, prospective, interventional, monocentric, independent, and no-profit clinical trial aims to investigate and evaluate the proportion, acute and chronic characteristics, and outcomes of esophageal thermal injury (ETI) in AF ablation using a high-power, short-duration (HP-SD) setting with contact force (CF) sensing tip ablation catheter in standard clinical practice. The main questions i…	NO	Atrial Fibrillation|Esophageal Perforation|Esophageal Fistula	DEVICE: mini-invasive esophagoscopy|DEVICE: HP-SD AF ablation by a CF sensing catheter	Proportion of the acute esophageal thermal injury (ETI), Evaluate the acute proportion of the esophageal thermal injury (ETI), 1-3 days after AF ablation procedure	Factors influencing RF procedure on ETI development, Contribution of the factors influencing RF procedure (contact force, impedance, RF power, RF time) on ETI development, 1-3 days after AF ablation procedure|Esophageal temperature by an esophageal continuous monitoring device, Celsius degree., during AF ablation procedure|ETI monitoring, Chronic (every 3 months until healing) evaluation of disco…	Quovadis Associazione	Abbott	INTERVENTIONAL
NCT05610215	Concomitant Hybrid Versus Catheter Ablation for Atrial Fibrillation With Hypertrophic Cardiomyopathy	https://clinicaltrials.gov/study/NCT05610215		NOT_YET_RECRUITING	The goal of this clinical trial is to compare the rhythm control effect in hypertrophic non-obstructive patients with non-paroxysmal atrial fibrillation by either concomitant catheter endocardial and thoracoscopic epicardial ablation or catheter ablation alone. The study aims to see if concomitant hybrid ablation can more effectively achieve rhythm control effect than catheter ablation alone in n…	NO	Atrial Fibrillation|Cardiomyopathy, Hypertrophic|Radiofrequency Ablation	PROCEDURE: hybrid ablation|PROCEDURE: catheter ablation	Freedom from documented atrial fibrillation, freedom from documented AF episodes \>30 seconds by 72-hour monitoring, 12 months	All cause mortality, death by any reason, 12 months|Cardiovascular related mortality, death that related to cardiogenic causes, 12 months|Stroke, Any stroke or TIA diagnosed in the clinical record after the completion of the intervention, 12 months|Periferal arterial embolism, Periferal arterial embolism, 12 months|All-cause rehospitalization, Rehospitalized by any reason, 12 months|Heart failure…	China National Center for Cardiovascular Diseases		INTERVENTIONAL
NCT05251545	Randomized Trial: High Power Short Duration Versus Ablation Index	https://clinicaltrials.gov/study/NCT05251545		RECRUITING	The single procedure success rates of durable pulmonary vein isolation (PVI) for paroxysmal atrial fibrillation (PAF) varies between 80 and 90 %. This prospective, randomized study investigated the efficacy of pulmonary vein isolation with RF-energy following the CLOSE protocol with standard energy application (30 Watts) versus PVI with RF-energy with high power settings (45 Watts).	NO	Atrial Fibrillation Paroxysmal|Catheter Ablation	OTHER: Pulmonary vein isolation	Single procedure success rate, identified by 48-hours Holder-ECGs every three months, Freedom of any atrial arrhythmia of more than 30 sec during a follow-up period of 12 months after the first procedure., 1 year	Procedural data, procedural time, 1 year	Robert Bosch Medical Center		INTERVENTIONAL
NCT Number	Study Title	Study URL	Acronym	Study Status	Brief Summary	Study Results	Conditions	Interventions	Primary Outcome Measures	Secondary Outcome Measures	Sponsor	Collaborators	Study Type
NCT03832959	Esophageal Damage Protection During Pulmonary Vein Ablation. Pilot Study.	https://clinicaltrials.gov/study/NCT03832959		UNKNOWN	Catheter ablation of atrial fibrillation with electrical isolation of the pulmonary veins in the left atrium carries risk of esophagus thermal lesion. EnsoETM is a device . This study evaluates the benefit of using the EnsoETM, a device device for esophageal temperature adjustments, during catheter ablation of atrial fibrillation. Half of participants will undergo esophageal temperature adjustmen…	NO	Atrial Fibrillation|Catheter Ablation|Esophageal Fistula|Esophageal Diseases|Arrhythmias, Cardiac	DEVICE: EnsoETM	Presence of esophageal damage, Presence of esophageal lesions will be determined after ablation using esophagogastroscopy., 1 day|Severity of esophageal damage, Degree of esophageal lesions will be determined after ablation using esophagogastroscopy. Degree of esophageal lesions severity will be determined according to the Zargar endoscopy classification (0, I, IIa, IIb, IIIa, IIIb, IV), 1 day|Pr…	Recurrence of atrial fibrillation, Recurrence of atrial fibrillation after catheter ablation will be determined in the follow-up: 1. clinically, as episodes with high clinical suspicion of being atrial fibrillation despite no ECG documentation 2. documented in ECG or in 24-hours holter monitoring, and defined as an episode lasting more than 30 seconds. 24-hours holter monitoring will be performed…	Fundació Institut de Recerca de l'Hospital de la Santa Creu i Sant Pau		INTERVENTIONAL
NCT05481359	AF-FLOW Registry: This Study is to Evaluate Ablamap Software in Patients Undergoing Ablation for Atrial Fibrillation.	https://clinicaltrials.gov/study/NCT05481359		ACTIVE_NOT_RECRUITING	This post-market global registry will evaluate the ability of the Ablamap® Software to identify atrial fibrillation sources and guide ablation therapy in patients with atrial fibrillation.	NO	Atrial Fibrillation, Persistent|Atrial Fibrillation|Arrhythmias, Cardiac|Heart Diseases|Cardiovascular Diseases|Pathologic Processes	DEVICE: Ablamap Software	Acute procedure success defined as the ability to successfully ablate AF sources identified by the Ablamap software, The ability to successfully ablate AF sources identified by the Electrographic FLOW maps of the atria pre and post ablation to determine if there is a diminished or absence of the source., During the procedure	Freedom from documented episodes of AF recurrence, Freedom from documented episodes of atrial fibrillation recurrence following the blanking period (90 days post procedure through 12 months)., 3-12 months	Ablacon, Inc.		OBSERVATIONAL
NCT04632550	Giant Left Atrium Atrial fibrillatioN CathEter Ablation, Posterior Box Isolation vs. Dallas Lesion Set	https://clinicaltrials.gov/study/NCT04632550		NOT_YET_RECRUITING	Although the additional linear ablation after pulmonary vein isolation (PVI) is a class IIB indication for AF catheter ablation in patients with persistent AF, no clear benefit has been demonstrated in the recent randomized clinical trials (STAR-AF2 or POBI trials). Nevertheless, in the retrospective cohort data of this research team, additional POBI and AL were helpful in persistent AF patients …	NO	Atrial Fibrillation	PROCEDURE: Circumferential pulmonary vein isolation(CPVI) group|PROCEDURE: Posterior box isolation(POBI) group|PROCEDURE: POBI+Anterior linear ablation(AL) group	Safety evaluation: Procedure-related cardiac complication rate, -including open cardiac surgery, cerebral infarction, pericardial effusion or cardiac tamponade, hematoma in the inguinal puncture site and vascular complications within 30 days post procedure., within 30 days post procedure|Efficacy evaluation: clinical recurrence rate, - Defined as atrial fibrillation or atrial tachycardia \> 30 se…	procedure time, immediate after the procedure|hospitalization duration, immediate after the discharge|Comparison of anti-arrhythmic drug or anticoagulation therapy related complication rate, immediate after the procedure, 1 week, 3,6,12,18,24,36 months after procedure.|rate of electrical cardioversion, immediate after the procedure, 1 week, 3,6,12,18,24,36 months after procedure.|rate of cardiova…	Yonsei University		INTERVENTIONAL
NCT04897204	Left Atrial Appendage Electrical Isolation in Persistent Atrial Fibrillation	https://clinicaltrials.gov/study/NCT04897204		UNKNOWN	This project intends to enroll patients with persistent atrial fibrillation who are planning to undergo catheter ablation of atrial fibrillation. The two groups of patients were routinely performed atrial fibrillation pulmonary vein isolation and linear ablation with left atrial appendage occlusion. The experimental group received additional left atrial appendage electrical isolation before the l…	NO	Atrial Fibrillation|Left Atrial Appendage|Left Atrial Appendage Occlusion|Catheter Ablation	PROCEDURE: Catheter ablation and left atrial appendage occlusion|PROCEDURE: Additional left atrial appendage electrical isolation combined with catheter ablation and left atrial appendage occlusion	Atrial fibrillation recurrence, outside the 3-month blank period after surgery, ECG and Holter recorded rapid atrial arrhythmia greater than 30S., one year after operation|Stroke/TIA, Patients may have cerebral ischemia, such as sudden limb movement and sensory disturbance, aphasia, transient blindness in one eye, etc., disturbance of consciousness, or symptoms of vertebral artery ischemia, such …		Xinhua Hospital, Shanghai Jiao Tong University School of Medicine	ZHONGNANSHAN MEDICAL FOUNDATION OF GUANGDONG PROVINCE	INTERVENTIONAL
NCT05758805	Esophageal Injury of a Tip CF Sensing Ablation Catheter for HP-SD of Paroxysmal and Persistent AF (ESO-SAFE-HP-RF)	https://clinicaltrials.gov/study/NCT05758805	ESO-SAFE-HP-RF	NOT_YET_RECRUITING	This pilot, prospective, interventional, monocentric, independent, and no-profit clinical trial aims to investigate and evaluate the proportion, acute and chronic characteristics, and outcomes of esophageal thermal injury (ETI) in AF ablation using a high-power, short-duration (HP-SD) setting with contact force (CF) sensing tip ablation catheter in standard clinical practice. The main questions i…	NO	Atrial Fibrillation|Esophageal Perforation|Esophageal Fistula	DEVICE: mini-invasive esophagoscopy|DEVICE: HP-SD AF ablation by a CF sensing catheter	Proportion of the acute esophageal thermal injury (ETI), Evaluate the acute proportion of the esophageal thermal injury (ETI), 1-3 days after AF ablation procedure	Factors influencing RF procedure on ETI development, Contribution of the factors influencing RF procedure (contact force, impedance, RF power, RF time) on ETI development, 1-3 days after AF ablation procedure|Esophageal temperature by an esophageal continuous monitoring device, Celsius degree., during AF ablation procedure|ETI monitoring, Chronic (every 3 months until healing) evaluation of disco…	Quovadis Associazione	Abbott	INTERVENTIONAL
NCT05610215	Concomitant Hybrid Versus Catheter Ablation for Atrial Fibrillation With Hypertrophic Cardiomyopathy	https://clinicaltrials.gov/study/NCT05610215		NOT_YET_RECRUITING	The goal of this clinical trial is to compare the rhythm control effect in hypertrophic non-obstructive patients with non-paroxysmal atrial fibrillation by either concomitant catheter endocardial and thoracoscopic epicardial ablation or catheter ablation alone. The study aims to see if concomitant hybrid ablation can more effectively achieve rhythm control effect than catheter ablation alone in n…	NO	Atrial Fibrillation|Cardiomyopathy, Hypertrophic|Radiofrequency Ablation	PROCEDURE: hybrid ablation|PROCEDURE: catheter ablation	Freedom from documented atrial fibrillation, freedom from documented AF episodes \>30 seconds by 72-hour monitoring, 12 months	All cause mortality, death by any reason, 12 months|Cardiovascular related mortality, death that related to cardiogenic causes, 12 months|Stroke, Any stroke or TIA diagnosed in the clinical record after the completion of the intervention, 12 months|Periferal arterial embolism, Periferal arterial embolism, 12 months|All-cause rehospitalization, Rehospitalized by any reason, 12 months|Heart failure…	China National Center for Cardiovascular Diseases		INTERVENTIONAL
NCT05251545	Randomized Trial: High Power Short Duration Versus Ablation Index	https://clinicaltrials.gov/study/NCT05251545		RECRUITING	The single procedure success rates of durable pulmonary vein isolation (PVI) for paroxysmal atrial fibrillation (PAF) varies between 80 and 90 %. This prospective, randomized study investigated the efficacy of pulmonary vein isolation with RF-energy following the CLOSE protocol with standard energy application (30 Watts) versus PVI with RF-energy with high power settings (45 Watts).	NO	Atrial Fibrillation Paroxysmal|Catheter Ablation	OTHER: Pulmonary vein isolation	Single procedure success rate, identified by 48-hours Holder-ECGs every three months, Freedom of any atrial arrhythmia of more than 30 sec during a follow-up period of 12 months after the first procedure., 1 year	Procedural data, procedural time, 1 year	Robert Bosch Medical Center		INTERVENTIONAL
NCT Number	Study Title	Study URL	Acronym	Study Status	Brief Summary	Study Results	Conditions	Interventions	Primary Outcome Measures	Secondary Outcome Measures	Sponsor	Collaborators	Study Type
NCT03832959	Esophageal Damage Protection During Pulmonary Vein Ablation. Pilot Study.	https://clinicaltrials.gov/study/NCT03832959		UNKNOWN	Catheter ablation of atrial fibrillation with electrical isolation of the pulmonary veins in the left atrium carries risk of esophagus thermal lesion. EnsoETM is a device . This study evaluates the benefit of using the EnsoETM, a device device for esophageal temperature adjustments, during catheter ablation of atrial fibrillation. Half of participants will undergo esophageal temperature adjustmen…	NO	Atrial Fibrillation|Catheter Ablation|Esophageal Fistula|Esophageal Diseases|Arrhythmias, Cardiac	DEVICE: EnsoETM	Presence of esophageal damage, Presence of esophageal lesions will be determined after ablation using esophagogastroscopy., 1 day|Severity of esophageal damage, Degree of esophageal lesions will be determined after ablation using esophagogastroscopy. Degree of esophageal lesions severity will be determined according to the Zargar endoscopy classification (0, I, IIa, IIb, IIIa, IIIb, IV), 1 day|Pr…	Recurrence of atrial fibrillation, Recurrence of atrial fibrillation after catheter ablation will be determined in the follow-up: 1. clinically, as episodes with high clinical suspicion of being atrial fibrillation despite no ECG documentation 2. documented in ECG or in 24-hours holter monitoring, and defined as an episode lasting more than 30 seconds. 24-hours holter monitoring will be performed…	Fundació Institut de Recerca de l'Hospital de la Santa Creu i Sant Pau		INTERVENTIONAL
NCT05481359	AF-FLOW Registry: This Study is to Evaluate Ablamap Software in Patients Undergoing Ablation for Atrial Fibrillation.	https://clinicaltrials.gov/study/NCT05481359		ACTIVE_NOT_RECRUITING	This post-market global registry will evaluate the ability of the Ablamap® Software to identify atrial fibrillation sources and guide ablation therapy in patients with atrial fibrillation.	NO	Atrial Fibrillation, Persistent|Atrial Fibrillation|Arrhythmias, Cardiac|Heart Diseases|Cardiovascular Diseases|Pathologic Processes	DEVICE: Ablamap Software	Acute procedure success defined as the ability to successfully ablate AF sources identified by the Ablamap software, The ability to successfully ablate AF sources identified by the Electrographic FLOW maps of the atria pre and post ablation to determine if there is a diminished or absence of the source., During the procedure	Freedom from documented episodes of AF recurrence, Freedom from documented episodes of atrial fibrillation recurrence following the blanking period (90 days post procedure through 12 months)., 3-12 months	Ablacon, Inc.		OBSERVATIONAL
NCT04632550	Giant Left Atrium Atrial fibrillatioN CathEter Ablation, Posterior Box Isolation vs. Dallas Lesion Set	https://clinicaltrials.gov/study/NCT04632550		NOT_YET_RECRUITING	Although the additional linear ablation after pulmonary vein isolation (PVI) is a class IIB indication for AF catheter ablation in patients with persistent AF, no clear benefit has been demonstrated in the recent randomized clinical trials (STAR-AF2 or POBI trials). Nevertheless, in the retrospective cohort data of this research team, additional POBI and AL were helpful in persistent AF patients …	NO	Atrial Fibrillation	PROCEDURE: Circumferential pulmonary vein isolation(CPVI) group|PROCEDURE: Posterior box isolation(POBI) group|PROCEDURE: POBI+Anterior linear ablation(AL) group	Safety evaluation: Procedure-related cardiac complication rate, -including open cardiac surgery, cerebral infarction, pericardial effusion or cardiac tamponade, hematoma in the inguinal puncture site and vascular complications within 30 days post procedure., within 30 days post procedure|Efficacy evaluation: clinical recurrence rate, - Defined as atrial fibrillation or atrial tachycardia \> 30 se…	procedure time, immediate after the procedure|hospitalization duration, immediate after the discharge|Comparison of anti-arrhythmic drug or anticoagulation therapy related complication rate, immediate after the procedure, 1 week, 3,6,12,18,24,36 months after procedure.|rate of electrical cardioversion, immediate after the procedure, 1 week, 3,6,12,18,24,36 months after procedure.|rate of cardiova…	Yonsei University		INTERVENTIONAL
NCT04897204	Left Atrial Appendage Electrical Isolation in Persistent Atrial Fibrillation	https://clinicaltrials.gov/study/NCT04897204		UNKNOWN	This project intends to enroll patients with persistent atrial fibrillation who are planning to undergo catheter ablation of atrial fibrillation. The two groups of patients were routinely performed atrial fibrillation pulmonary vein isolation and linear ablation with left atrial appendage occlusion. The experimental group received additional left atrial appendage electrical isolation before the l…	NO	Atrial Fibrillation|Left Atrial Appendage|Left Atrial Appendage Occlusion|Catheter Ablation	PROCEDURE: Catheter ablation and left atrial appendage occlusion|PROCEDURE: Additional left atrial appendage electrical isolation combined with catheter ablation and left atrial appendage occlusion	Atrial fibrillation recurrence, outside the 3-month blank period after surgery, ECG and Holter recorded rapid atrial arrhythmia greater than 30S., one year after operation|Stroke/TIA, Patients may have cerebral ischemia, such as sudden limb movement and sensory disturbance, aphasia, transient blindness in one eye, etc., disturbance of consciousness, or symptoms of vertebral artery ischemia, such …		Xinhua Hospital, Shanghai Jiao Tong University School of Medicine	ZHONGNANSHAN MEDICAL FOUNDATION OF GUANGDONG PROVINCE	INTERVENTIONAL
NCT05758805	Esophageal Injury of a Tip CF Sensing Ablation Catheter for HP-SD of Paroxysmal and Persistent AF (ESO-SAFE-HP-RF)	https://clinicaltrials.gov/study/NCT05758805	ESO-SAFE-HP-RF	NOT_YET_RECRUITING	This pilot, prospective, interventional, monocentric, independent, and no-profit clinical trial aims to investigate and evaluate the proportion, acute and chronic characteristics, and outcomes of esophageal thermal injury (ETI) in AF ablation using a high-power, short-duration (HP-SD) setting with contact force (CF) sensing tip ablation catheter in standard clinical practice. The main questions i…	NO	Atrial Fibrillation|Esophageal Perforation|Esophageal Fistula	DEVICE: mini-invasive esophagoscopy|DEVICE: HP-SD AF ablation by a CF sensing catheter	Proportion of the acute esophageal thermal injury (ETI), Evaluate the acute proportion of the esophageal thermal injury (ETI), 1-3 days after AF ablation procedure	Factors influencing RF procedure on ETI development, Contribution of the factors influencing RF procedure (contact force, impedance, RF power, RF time) on ETI development, 1-3 days after AF ablation procedure|Esophageal temperature by an esophageal continuous monitoring device, Celsius degree., during AF ablation procedure|ETI monitoring, Chronic (every 3 months until healing) evaluation of disco…	Quovadis Associazione	Abbott	INTERVENTIONAL
NCT05610215	Concomitant Hybrid Versus Catheter Ablation for Atrial Fibrillation With Hypertrophic Cardiomyopathy	https://clinicaltrials.gov/study/NCT05610215		NOT_YET_RECRUITING	The goal of this clinical trial is to compare the rhythm control effect in hypertrophic non-obstructive patients with non-paroxysmal atrial fibrillation by either concomitant catheter endocardial and thoracoscopic epicardial ablation or catheter ablation alone. The study aims to see if concomitant hybrid ablation can more effectively achieve rhythm control effect than catheter ablation alone in n…	NO	Atrial Fibrillation|Cardiomyopathy, Hypertrophic|Radiofrequency Ablation	PROCEDURE: hybrid ablation|PROCEDURE: catheter ablation	Freedom from documented atrial fibrillation, freedom from documented AF episodes \>30 seconds by 72-hour monitoring, 12 months	All cause mortality, death by any reason, 12 months|Cardiovascular related mortality, death that related to cardiogenic causes, 12 months|Stroke, Any stroke or TIA diagnosed in the clinical record after the completion of the intervention, 12 months|Periferal arterial embolism, Periferal arterial embolism, 12 months|All-cause rehospitalization, Rehospitalized by any reason, 12 months|Heart failure…	China National Center for Cardiovascular Diseases		INTERVENTIONAL
NCT05251545	Randomized Trial: High Power Short Duration Versus Ablation Index	https://clinicaltrials.gov/study/NCT05251545		RECRUITING	The single procedure success rates of durable pulmonary vein isolation (PVI) for paroxysmal atrial fibrillation (PAF) varies between 80 and 90 %. This prospective, randomized study investigated the efficacy of pulmonary vein isolation with RF-energy following the CLOSE protocol with standard energy application (30 Watts) versus PVI with RF-energy with high power settings (45 Watts).	NO	Atrial Fibrillation Paroxysmal|Catheter Ablation	OTHER: Pulmonary vein isolation	Single procedure success rate, identified by 48-hours Holder-ECGs every three months, Freedom of any atrial arrhythmia of more than 30 sec during a follow-up period of 12 months after the first procedure., 1 year	Procedural data, procedural time, 1 year	Robert Bosch Medical Center		INTERVENTIONAL
NCT Number	Study Title	Study URL	Acronym	Study Status	Brief Summary	Study Results	Conditions	Interventions	Primary Outcome Measures	Secondary Outcome Measures	Sponsor	Collaborators	Study Type
NCT03832959	Esophageal Damage Protection During Pulmonary Vein Ablation. Pilot Study.	https://clinicaltrials.gov/study/NCT03832959		UNKNOWN	Catheter ablation of atrial fibrillation with electrical isolation of the pulmonary veins in the left atrium carries risk of esophagus thermal lesion. EnsoETM is a device . This study evaluates the benefit of using the EnsoETM, a device device for esophageal temperature adjustments, during catheter ablation of atrial fibrillation. Half of participants will undergo esophageal temperature adjustmen…	NO	Atrial Fibrillation|Catheter Ablation|Esophageal Fistula|Esophageal Diseases|Arrhythmias, Cardiac	DEVICE: EnsoETM	Presence of esophageal damage, Presence of esophageal lesions will be determined after ablation using esophagogastroscopy., 1 day|Severity of esophageal damage, Degree of esophageal lesions will be determined after ablation using esophagogastroscopy. Degree of esophageal lesions severity will be determined according to the Zargar endoscopy classification (0, I, IIa, IIb, IIIa, IIIb, IV), 1 day|Pr…	Recurrence of atrial fibrillation, Recurrence of atrial fibrillation after catheter ablation will be determined in the follow-up: 1. clinically, as episodes with high clinical suspicion of being atrial fibrillation despite no ECG documentation 2. documented in ECG or in 24-hours holter monitoring, and defined as an episode lasting more than 30 seconds. 24-hours holter monitoring will be performed…	Fundació Institut de Recerca de l'Hospital de la Santa Creu i Sant Pau		INTERVENTIONAL
NCT05481359	AF-FLOW Registry: This Study is to Evaluate Ablamap Software in Patients Undergoing Ablation for Atrial Fibrillation.	https://clinicaltrials.gov/study/NCT05481359		ACTIVE_NOT_RECRUITING	This post-market global registry will evaluate the ability of the Ablamap® Software to identify atrial fibrillation sources and guide ablation therapy in patients with atrial fibrillation.	NO	Atrial Fibrillation, Persistent|Atrial Fibrillation|Arrhythmias, Cardiac|Heart Diseases|Cardiovascular Diseases|Pathologic Processes	DEVICE: Ablamap Software	Acute procedure success defined as the ability to successfully ablate AF sources identified by the Ablamap software, The ability to successfully ablate AF sources identified by the Electrographic FLOW maps of the atria pre and post ablation to determine if there is a diminished or absence of the source., During the procedure	Freedom from documented episodes of AF recurrence, Freedom from documented episodes of atrial fibrillation recurrence following the blanking period (90 days post procedure through 12 months)., 3-12 months	Ablacon, Inc.		OBSERVATIONAL
NCT04632550	Giant Left Atrium Atrial fibrillatioN CathEter Ablation, Posterior Box Isolation vs. Dallas Lesion Set	https://clinicaltrials.gov/study/NCT04632550		NOT_YET_RECRUITING	Although the additional linear ablation after pulmonary vein isolation (PVI) is a class IIB indication for AF catheter ablation in patients with persistent AF, no clear benefit has been demonstrated in the recent randomized clinical trials (STAR-AF2 or POBI trials). Nevertheless, in the retrospective cohort data of this research team, additional POBI and AL were helpful in persistent AF patients …	NO	Atrial Fibrillation	PROCEDURE: Circumferential pulmonary vein isolation(CPVI) group|PROCEDURE: Posterior box isolation(POBI) group|PROCEDURE: POBI+Anterior linear ablation(AL) group	Safety evaluation: Procedure-related cardiac complication rate, -including open cardiac surgery, cerebral infarction, pericardial effusion or cardiac tamponade, hematoma in the inguinal puncture site and vascular complications within 30 days post procedure., within 30 days post procedure|Efficacy evaluation: clinical recurrence rate, - Defined as atrial fibrillation or atrial tachycardia \> 30 se…	procedure time, immediate after the procedure|hospitalization duration, immediate after the discharge|Comparison of anti-arrhythmic drug or anticoagulation therapy related complication rate, immediate after the procedure, 1 week, 3,6,12,18,24,36 months after procedure.|rate of electrical cardioversion, immediate after the procedure, 1 week, 3,6,12,18,24,36 months after procedure.|rate of cardiova…	Yonsei University		INTERVENTIONAL
NCT04897204	Left Atrial Appendage Electrical Isolation in Persistent Atrial Fibrillation	https://clinicaltrials.gov/study/NCT04897204		UNKNOWN	This project intends to enroll patients with persistent atrial fibrillation who are planning to undergo catheter ablation of atrial fibrillation. The two groups of patients were routinely performed atrial fibrillation pulmonary vein isolation and linear ablation with left atrial appendage occlusion. The experimental group received additional left atrial appendage electrical isolation before the l…	NO	Atrial Fibrillation|Left Atrial Appendage|Left Atrial Appendage Occlusion|Catheter Ablation	PROCEDURE: Catheter ablation and left atrial appendage occlusion|PROCEDURE: Additional left atrial appendage electrical isolation combined with catheter ablation and left atrial appendage occlusion	Atrial fibrillation recurrence, outside the 3-month blank period after surgery, ECG and Holter recorded rapid atrial arrhythmia greater than 30S., one year after operation|Stroke/TIA, Patients may have cerebral ischemia, such as sudden limb movement and sensory disturbance, aphasia, transient blindness in one eye, etc., disturbance of consciousness, or symptoms of vertebral artery ischemia, such …		Xinhua Hospital, Shanghai Jiao Tong University School of Medicine	ZHONGNANSHAN MEDICAL FOUNDATION OF GUANGDONG PROVINCE	INTERVENTIONAL
NCT05758805	Esophageal Injury of a Tip CF Sensing Ablation Catheter for HP-SD of Paroxysmal and Persistent AF (ESO-SAFE-HP-RF)	https://clinicaltrials.gov/study/NCT05758805	ESO-SAFE-HP-RF	NOT_YET_RECRUITING	This pilot, prospective, interventional, monocentric, independent, and no-profit clinical trial aims to investigate and evaluate the proportion, acute and chronic characteristics, and outcomes of esophageal thermal injury (ETI) in AF ablation using a high-power, short-duration (HP-SD) setting with contact force (CF) sensing tip ablation catheter in standard clinical practice. The main questions i…	NO	Atrial Fibrillation|Esophageal Perforation|Esophageal Fistula	DEVICE: mini-invasive esophagoscopy|DEVICE: HP-SD AF ablation by a CF sensing catheter	Proportion of the acute esophageal thermal injury (ETI), Evaluate the acute proportion of the esophageal thermal injury (ETI), 1-3 days after AF ablation procedure	Factors influencing RF procedure on ETI development, Contribution of the factors influencing RF procedure (contact force, impedance, RF power, RF time) on ETI development, 1-3 days after AF ablation procedure|Esophageal temperature by an esophageal continuous monitoring device, Celsius degree., during AF ablation procedure|ETI monitoring, Chronic (every 3 months until healing) evaluation of disco…	Quovadis Associazione	Abbott	INTERVENTIONAL
NCT05610215	Concomitant Hybrid Versus Catheter Ablation for Atrial Fibrillation With Hypertrophic Cardiomyopathy	https://clinicaltrials.gov/study/NCT05610215		NOT_YET_RECRUITING	The goal of this clinical trial is to compare the rhythm control effect in hypertrophic non-obstructive patients with non-paroxysmal atrial fibrillation by either concomitant catheter endocardial and thoracoscopic epicardial ablation or catheter ablation alone. The study aims to see if concomitant hybrid ablation can more effectively achieve rhythm control effect than catheter ablation alone in n…	NO	Atrial Fibrillation|Cardiomyopathy, Hypertrophic|Radiofrequency Ablation	PROCEDURE: hybrid ablation|PROCEDURE: catheter ablation	Freedom from documented atrial fibrillation, freedom from documented AF episodes \>30 seconds by 72-hour monitoring, 12 months	All cause mortality, death by any reason, 12 months|Cardiovascular related mortality, death that related to cardiogenic causes, 12 months|Stroke, Any stroke or TIA diagnosed in the clinical record after the completion of the intervention, 12 months|Periferal arterial embolism, Periferal arterial embolism, 12 months|All-cause rehospitalization, Rehospitalized by any reason, 12 months|Heart failure…	China National Center for Cardiovascular Diseases		INTERVENTIONAL
NCT05251545	Randomized Trial: High Power Short Duration Versus Ablation Index	https://clinicaltrials.gov/study/NCT05251545		RECRUITING	The single procedure success rates of durable pulmonary vein isolation (PVI) for paroxysmal atrial fibrillation (PAF) varies between 80 and 90 %. This prospective, randomized study investigated the efficacy of pulmonary vein isolation with RF-energy following the CLOSE protocol with standard energy application (30 Watts) versus PVI with RF-energy with high power settings (45 Watts).	NO	Atrial Fibrillation Paroxysmal|Catheter Ablation	OTHER: Pulmonary vein isolation	Single procedure success rate, identified by 48-hours Holder-ECGs every three months, Freedom of any atrial arrhythmia of more than 30 sec during a follow-up period of 12 months after the first procedure., 1 year	Procedural data, procedural time, 1 year	Robert Bosch Medical Center		INTERVENTIONAL
NCT Number	Study Title	Study URL	Acronym	Study Status	Brief Summary	Study Results	Conditions	Interventions	Primary Outcome Measures	Secondary Outcome Measures	Sponsor	Collaborators	Study Type
NCT03832959	Esophageal Damage Protection During Pulmonary Vein Ablation. Pilot Study.	https://clinicaltrials.gov/study/NCT03832959		UNKNOWN	Catheter ablation of atrial fibrillation with electrical isolation of the pulmonary veins in the left atrium carries risk of esophagus thermal lesion. EnsoETM is a device . This study evaluates the benefit of using the EnsoETM, a device device for esophageal temperature adjustments, during catheter ablation of atrial fibrillation. Half of participants will undergo esophageal temperature adjustmen…	NO	Atrial Fibrillation|Catheter Ablation|Esophageal Fistula|Esophageal Diseases|Arrhythmias, Cardiac	DEVICE: EnsoETM	Presence of esophageal damage, Presence of esophageal lesions will be determined after ablation using esophagogastroscopy., 1 day|Severity of esophageal damage, Degree of esophageal lesions will be determined after ablation using esophagogastroscopy. Degree of esophageal lesions severity will be determined according to the Zargar endoscopy classification (0, I, IIa, IIb, IIIa, IIIb, IV), 1 day|Pr…	Recurrence of atrial fibrillation, Recurrence of atrial fibrillation after catheter ablation will be determined in the follow-up: 1. clinically, as episodes with high clinical suspicion of being atrial fibrillation despite no ECG documentation 2. documented in ECG or in 24-hours holter monitoring, and defined as an episode lasting more than 30 seconds. 24-hours holter monitoring will be performed…	Fundació Institut de Recerca de l'Hospital de la Santa Creu i Sant Pau		INTERVENTIONAL
NCT05481359	AF-FLOW Registry: This Study is to Evaluate Ablamap Software in Patients Undergoing Ablation for Atrial Fibrillation.	https://clinicaltrials.gov/study/NCT05481359		ACTIVE_NOT_RECRUITING	This post-market global registry will evaluate the ability of the Ablamap® Software to identify atrial fibrillation sources and guide ablation therapy in patients with atrial fibrillation.	NO	Atrial Fibrillation, Persistent|Atrial Fibrillation|Arrhythmias, Cardiac|Heart Diseases|Cardiovascular Diseases|Pathologic Processes	DEVICE: Ablamap Software	Acute procedure success defined as the ability to successfully ablate AF sources identified by the Ablamap software, The ability to successfully ablate AF sources identified by the Electrographic FLOW maps of the atria pre and post ablation to determine if there is a diminished or absence of the source., During the procedure	Freedom from documented episodes of AF recurrence, Freedom from documented episodes of atrial fibrillation recurrence following the blanking period (90 days post procedure through 12 months)., 3-12 months	Ablacon, Inc.		OBSERVATIONAL
NCT04632550	Giant Left Atrium Atrial fibrillatioN CathEter Ablation, Posterior Box Isolation vs. Dallas Lesion Set	https://clinicaltrials.gov/study/NCT04632550		NOT_YET_RECRUITING	Although the additional linear ablation after pulmonary vein isolation (PVI) is a class IIB indication for AF catheter ablation in patients with persistent AF, no clear benefit has been demonstrated in the recent randomized clinical trials (STAR-AF2 or POBI trials). Nevertheless, in the retrospective cohort data of this research team, additional POBI and AL were helpful in persistent AF patients …	NO	Atrial Fibrillation	PROCEDURE: Circumferential pulmonary vein isolation(CPVI) group|PROCEDURE: Posterior box isolation(POBI) group|PROCEDURE: POBI+Anterior linear ablation(AL) group	Safety evaluation: Procedure-related cardiac complication rate, -including open cardiac surgery, cerebral infarction, pericardial effusion or cardiac tamponade, hematoma in the inguinal puncture site and vascular complications within 30 days post procedure., within 30 days post procedure|Efficacy evaluation: clinical recurrence rate, - Defined as atrial fibrillation or atrial tachycardia \> 30 se…	procedure time, immediate after the procedure|hospitalization duration, immediate after the discharge|Comparison of anti-arrhythmic drug or anticoagulation therapy related complication rate, immediate after the procedure, 1 week, 3,6,12,18,24,36 months after procedure.|rate of electrical cardioversion, immediate after the procedure, 1 week, 3,6,12,18,24,36 months after procedure.|rate of cardiova…	Yonsei University		INTERVENTIONAL
NCT04897204	Left Atrial Appendage Electrical Isolation in Persistent Atrial Fibrillation	https://clinicaltrials.gov/study/NCT04897204		UNKNOWN	This project intends to enroll patients with persistent atrial fibrillation who are planning to undergo catheter ablation of atrial fibrillation. The two groups of patients were routinely performed atrial fibrillation pulmonary vein isolation and linear ablation with left atrial appendage occlusion. The experimental group received additional left atrial appendage electrical isolation before the l…	NO	Atrial Fibrillation|Left Atrial Appendage|Left Atrial Appendage Occlusion|Catheter Ablation	PROCEDURE: Catheter ablation and left atrial appendage occlusion|PROCEDURE: Additional left atrial appendage electrical isolation combined with catheter ablation and left atrial appendage occlusion	Atrial fibrillation recurrence, outside the 3-month blank period after surgery, ECG and Holter recorded rapid atrial arrhythmia greater than 30S., one year after operation|Stroke/TIA, Patients may have cerebral ischemia, such as sudden limb movement and sensory disturbance, aphasia, transient blindness in one eye, etc., disturbance of consciousness, or symptoms of vertebral artery ischemia, such …		Xinhua Hospital, Shanghai Jiao Tong University School of Medicine	ZHONGNANSHAN MEDICAL FOUNDATION OF GUANGDONG PROVINCE	INTERVENTIONAL
NCT05758805	Esophageal Injury of a Tip CF Sensing Ablation Catheter for HP-SD of Paroxysmal and Persistent AF (ESO-SAFE-HP-RF)	https://clinicaltrials.gov/study/NCT05758805	ESO-SAFE-HP-RF	NOT_YET_RECRUITING	This pilot, prospective, interventional, monocentric, independent, and no-profit clinical trial aims to investigate and evaluate the proportion, acute and chronic characteristics, and outcomes of esophageal thermal injury (ETI) in AF ablation using a high-power, short-duration (HP-SD) setting with contact force (CF) sensing tip ablation catheter in standard clinical practice. The main questions i…	NO	Atrial Fibrillation|Esophageal Perforation|Esophageal Fistula	DEVICE: mini-invasive esophagoscopy|DEVICE: HP-SD AF ablation by a CF sensing catheter	Proportion of the acute esophageal thermal injury (ETI), Evaluate the acute proportion of the esophageal thermal injury (ETI), 1-3 days after AF ablation procedure	Factors influencing RF procedure on ETI development, Contribution of the factors influencing RF procedure (contact force, impedance, RF power, RF time) on ETI development, 1-3 days after AF ablation procedure|Esophageal temperature by an esophageal continuous monitoring device, Celsius degree., during AF ablation procedure|ETI monitoring, Chronic (every 3 months until healing) evaluation of disco…	Quovadis Associazione	Abbott	INTERVENTIONAL
NCT05610215	Concomitant Hybrid Versus Catheter Ablation for Atrial Fibrillation With Hypertrophic Cardiomyopathy	https://clinicaltrials.gov/study/NCT05610215		NOT_YET_RECRUITING	The goal of this clinical trial is to compare the rhythm control effect in hypertrophic non-obstructive patients with non-paroxysmal atrial fibrillation by either concomitant catheter endocardial and thoracoscopic epicardial ablation or catheter ablation alone. The study aims to see if concomitant hybrid ablation can more effectively achieve rhythm control effect than catheter ablation alone in n…	NO	Atrial Fibrillation|Cardiomyopathy, Hypertrophic|Radiofrequency Ablation	PROCEDURE: hybrid ablation|PROCEDURE: catheter ablation	Freedom from documented atrial fibrillation, freedom from documented AF episodes \>30 seconds by 72-hour monitoring, 12 months	All cause mortality, death by any reason, 12 months|Cardiovascular related mortality, death that related to cardiogenic causes, 12 months|Stroke, Any stroke or TIA diagnosed in the clinical record after the completion of the intervention, 12 months|Periferal arterial embolism, Periferal arterial embolism, 12 months|All-cause rehospitalization, Rehospitalized by any reason, 12 months|Heart failure…	China National Center for Cardiovascular Diseases		INTERVENTIONAL
NCT05251545	Randomized Trial: High Power Short Duration Versus Ablation Index	https://clinicaltrials.gov/study/NCT05251545		RECRUITING	The single procedure success rates of durable pulmonary vein isolation (PVI) for paroxysmal atrial fibrillation (PAF) varies between 80 and 90 %. This prospective, randomized study investigated the efficacy of pulmonary vein isolation with RF-energy following the CLOSE protocol with standard energy application (30 Watts) versus PVI with RF-energy with high power settings (45 Watts).	NO	Atrial Fibrillation Paroxysmal|Catheter Ablation	OTHER: Pulmonary vein isolation	Single procedure success rate, identified by 48-hours Holder-ECGs every three months, Freedom of any atrial arrhythmia of more than 30 sec during a follow-up period of 12 months after the first procedure., 1 year	Procedural data, procedural time, 1 year	Robert Bosch Medical Center		INTERVENTIONAL
NCT Number	Study Title	Study URL	Acronym	Study Status	Brief Summary	Study Results	Conditions	Interventions	Primary Outcome Measures	Secondary Outcome Measures	Sponsor	Collaborators	Study Type
NCT03832959	Esophageal Damage Protection During Pulmonary Vein Ablation. Pilot Study.	https://clinicaltrials.gov/study/NCT03832959		UNKNOWN	Catheter ablation of atrial fibrillation with electrical isolation of the pulmonary veins in the left atrium carries risk of esophagus thermal lesion. EnsoETM is a device . This study evaluates the benefit of using the EnsoETM, a device device for esophageal temperature adjustments, during catheter ablation of atrial fibrillation. Half of participants will undergo esophageal temperature adjustmen…	NO	Atrial Fibrillation|Catheter Ablation|Esophageal Fistula|Esophageal Diseases|Arrhythmias, Cardiac	DEVICE: EnsoETM	Presence of esophageal damage, Presence of esophageal lesions will be determined after ablation using esophagogastroscopy., 1 day|Severity of esophageal damage, Degree of esophageal lesions will be determined after ablation using esophagogastroscopy. Degree of esophageal lesions severity will be determined according to the Zargar endoscopy classification (0, I, IIa, IIb, IIIa, IIIb, IV), 1 day|Pr…	Recurrence of atrial fibrillation, Recurrence of atrial fibrillation after catheter ablation will be determined in the follow-up: 1. clinically, as episodes with high clinical suspicion of being atrial fibrillation despite no ECG documentation 2. documented in ECG or in 24-hours holter monitoring, and defined as an episode lasting more than 30 seconds. 24-hours holter monitoring will be performed…	Fundació Institut de Recerca de l'Hospital de la Santa Creu i Sant Pau		INTERVENTIONAL
NCT05481359	AF-FLOW Registry: This Study is to Evaluate Ablamap Software in Patients Undergoing Ablation for Atrial Fibrillation.	https://clinicaltrials.gov/study/NCT05481359		ACTIVE_NOT_RECRUITING	This post-market global registry will evaluate the ability of the Ablamap® Software to identify atrial fibrillation sources and guide ablation therapy in patients with atrial fibrillation.	NO	Atrial Fibrillation, Persistent|Atrial Fibrillation|Arrhythmias, Cardiac|Heart Diseases|Cardiovascular Diseases|Pathologic Processes	DEVICE: Ablamap Software	Acute procedure success defined as the ability to successfully ablate AF sources identified by the Ablamap software, The ability to successfully ablate AF sources identified by the Electrographic FLOW maps of the atria pre and post ablation to determine if there is a diminished or absence of the source., During the procedure	Freedom from documented episodes of AF recurrence, Freedom from documented episodes of atrial fibrillation recurrence following the blanking period (90 days post procedure through 12 months)., 3-12 months	Ablacon, Inc.		OBSERVATIONAL
NCT04632550	Giant Left Atrium Atrial fibrillatioN CathEter Ablation, Posterior Box Isolation vs. Dallas Lesion Set	https://clinicaltrials.gov/study/NCT04632550		NOT_YET_RECRUITING	Although the additional linear ablation after pulmonary vein isolation (PVI) is a class IIB indication for AF catheter ablation in patients with persistent AF, no clear benefit has been demonstrated in the recent randomized clinical trials (STAR-AF2 or POBI trials). Nevertheless, in the retrospective cohort data of this research team, additional POBI and AL were helpful in persistent AF patients …	NO	Atrial Fibrillation	PROCEDURE: Circumferential pulmonary vein isolation(CPVI) group|PROCEDURE: Posterior box isolation(POBI) group|PROCEDURE: POBI+Anterior linear ablation(AL) group	Safety evaluation: Procedure-related cardiac complication rate, -including open cardiac surgery, cerebral infarction, pericardial effusion or cardiac tamponade, hematoma in the inguinal puncture site and vascular complications within 30 days post procedure., within 30 days post procedure|Efficacy evaluation: clinical recurrence rate, - Defined as atrial fibrillation or atrial tachycardia \> 30 se…	procedure time, immediate after the procedure|hospitalization duration, immediate after the discharge|Comparison of anti-arrhythmic drug or anticoagulation therapy related complication rate, immediate after the procedure, 1 week, 3,6,12,18,24,36 months after procedure.|rate of electrical cardioversion, immediate after the procedure, 1 week, 3,6,12,18,24,36 months after procedure.|rate of cardiova…	Yonsei University		INTERVENTIONAL
NCT04897204	Left Atrial Appendage Electrical Isolation in Persistent Atrial Fibrillation	https://clinicaltrials.gov/study/NCT04897204		UNKNOWN	This project intends to enroll patients with persistent atrial fibrillation who are planning to undergo catheter ablation of atrial fibrillation. The two groups of patients were routinely performed atrial fibrillation pulmonary vein isolation and linear ablation with left atrial appendage occlusion. The experimental group received additional left atrial appendage electrical isolation before the l…	NO	Atrial Fibrillation|Left Atrial Appendage|Left Atrial Appendage Occlusion|Catheter Ablation	PROCEDURE: Catheter ablation and left atrial appendage occlusion|PROCEDURE: Additional left atrial appendage electrical isolation combined with catheter ablation and left atrial appendage occlusion	Atrial fibrillation recurrence, outside the 3-month blank period after surgery, ECG and Holter recorded rapid atrial arrhythmia greater than 30S., one year after operation|Stroke/TIA, Patients may have cerebral ischemia, such as sudden limb movement and sensory disturbance, aphasia, transient blindness in one eye, etc., disturbance of consciousness, or symptoms of vertebral artery ischemia, such …		Xinhua Hospital, Shanghai Jiao Tong University School of Medicine	ZHONGNANSHAN MEDICAL FOUNDATION OF GUANGDONG PROVINCE	INTERVENTIONAL
NCT05758805	Esophageal Injury of a Tip CF Sensing Ablation Catheter for HP-SD of Paroxysmal and Persistent AF (ESO-SAFE-HP-RF)	https://clinicaltrials.gov/study/NCT05758805	ESO-SAFE-HP-RF	NOT_YET_RECRUITING	This pilot, prospective, interventional, monocentric, independent, and no-profit clinical trial aims to investigate and evaluate the proportion, acute and chronic characteristics, and outcomes of esophageal thermal injury (ETI) in AF ablation using a high-power, short-duration (HP-SD) setting with contact force (CF) sensing tip ablation catheter in standard clinical practice. The main questions i…	NO	Atrial Fibrillation|Esophageal Perforation|Esophageal Fistula	DEVICE: mini-invasive esophagoscopy|DEVICE: HP-SD AF ablation by a CF sensing catheter	Proportion of the acute esophageal thermal injury (ETI), Evaluate the acute proportion of the esophageal thermal injury (ETI), 1-3 days after AF ablation procedure	Factors influencing RF procedure on ETI development, Contribution of the factors influencing RF procedure (contact force, impedance, RF power, RF time) on ETI development, 1-3 days after AF ablation procedure|Esophageal temperature by an esophageal continuous monitoring device, Celsius degree., during AF ablation procedure|ETI monitoring, Chronic (every 3 months until healing) evaluation of disco…	Quovadis Associazione	Abbott	INTERVENTIONAL
NCT05610215	Concomitant Hybrid Versus Catheter Ablation for Atrial Fibrillation With Hypertrophic Cardiomyopathy	https://clinicaltrials.gov/study/NCT05610215		NOT_YET_RECRUITING	The goal of this clinical trial is to compare the rhythm control effect in hypertrophic non-obstructive patients with non-paroxysmal atrial fibrillation by either concomitant catheter endocardial and thoracoscopic epicardial ablation or catheter ablation alone. The study aims to see if concomitant hybrid ablation can more effectively achieve rhythm control effect than catheter ablation alone in n…	NO	Atrial Fibrillation|Cardiomyopathy, Hypertrophic|Radiofrequency Ablation	PROCEDURE: hybrid ablation|PROCEDURE: catheter ablation	Freedom from documented atrial fibrillation, freedom from documented AF episodes \>30 seconds by 72-hour monitoring, 12 months	All cause mortality, death by any reason, 12 months|Cardiovascular related mortality, death that related to cardiogenic causes, 12 months|Stroke, Any stroke or TIA diagnosed in the clinical record after the completion of the intervention, 12 months|Periferal arterial embolism, Periferal arterial embolism, 12 months|All-cause rehospitalization, Rehospitalized by any reason, 12 months|Heart failure…	China National Center for Cardiovascular Diseases		INTERVENTIONAL
NCT05251545	Randomized Trial: High Power Short Duration Versus Ablation Index	https://clinicaltrials.gov/study/NCT05251545		RECRUITING	The single procedure success rates of durable pulmonary vein isolation (PVI) for paroxysmal atrial fibrillation (PAF) varies between 80 and 90 %. This prospective, randomized study investigated the efficacy of pulmonary vein isolation with RF-energy following the CLOSE protocol with standard energy application (30 Watts) versus PVI with RF-energy with high power settings (45 Watts).	NO	Atrial Fibrillation Paroxysmal|Catheter Ablation	OTHER: Pulmonary vein isolation	Single procedure success rate, identified by 48-hours Holder-ECGs every three months, Freedom of any atrial arrhythmia of more than 30 sec during a follow-up period of 12 months after the first procedure., 1 year	Procedural data, procedural time, 1 year	Robert Bosch Medical Center		INTERVENTIONAL
NCT Number	Study Title	Study URL	Acronym	Study Status	Brief Summary	Study Results	Conditions	Interventions	Primary Outcome Measures	Secondary Outcome Measures	Sponsor	Collaborators	Study Type
NCT03832959	Esophageal Damage Protection During Pulmonary Vein Ablation. Pilot Study.	https://clinicaltrials.gov/study/NCT03832959		UNKNOWN	Catheter ablation of atrial fibrillation with electrical isolation of the pulmonary veins in the left atrium carries risk of esophagus thermal lesion. EnsoETM is a device . This study evaluates the benefit of using the EnsoETM, a device device for esophageal temperature adjustments, during catheter ablation of atrial fibrillation. Half of participants will undergo esophageal temperature adjustmen…	NO	Atrial Fibrillation|Catheter Ablation|Esophageal Fistula|Esophageal Diseases|Arrhythmias, Cardiac	DEVICE: EnsoETM	Presence of esophageal damage, Presence of esophageal lesions will be determined after ablation using esophagogastroscopy., 1 day|Severity of esophageal damage, Degree of esophageal lesions will be determined after ablation using esophagogastroscopy. Degree of esophageal lesions severity will be determined according to the Zargar endoscopy classification (0, I, IIa, IIb, IIIa, IIIb, IV), 1 day|Pr…	Recurrence of atrial fibrillation, Recurrence of atrial fibrillation after catheter ablation will be determined in the follow-up: 1. clinically, as episodes with high clinical suspicion of being atrial fibrillation despite no ECG documentation 2. documented in ECG or in 24-hours holter monitoring, and defined as an episode lasting more than 30 seconds. 24-hours holter monitoring will be performed…	Fundació Institut de Recerca de l'Hospital de la Santa Creu i Sant Pau		INTERVENTIONAL
NCT05481359	AF-FLOW Registry: This Study is to Evaluate Ablamap Software in Patients Undergoing Ablation for Atrial Fibrillation.	https://clinicaltrials.gov/study/NCT05481359		ACTIVE_NOT_RECRUITING	This post-market global registry will evaluate the ability of the Ablamap® Software to identify atrial fibrillation sources and guide ablation therapy in patients with atrial fibrillation.	NO	Atrial Fibrillation, Persistent|Atrial Fibrillation|Arrhythmias, Cardiac|Heart Diseases|Cardiovascular Diseases|Pathologic Processes	DEVICE: Ablamap Software	Acute procedure success defined as the ability to successfully ablate AF sources identified by the Ablamap software, The ability to successfully ablate AF sources identified by the Electrographic FLOW maps of the atria pre and post ablation to determine if there is a diminished or absence of the source., During the procedure	Freedom from documented episodes of AF recurrence, Freedom from documented episodes of atrial fibrillation recurrence following the blanking period (90 days post procedure through 12 months)., 3-12 months	Ablacon, Inc.		OBSERVATIONAL
NCT04632550	Giant Left Atrium Atrial fibrillatioN CathEter Ablation, Posterior Box Isolation vs. Dallas Lesion Set	https://clinicaltrials.gov/study/NCT04632550		NOT_YET_RECRUITING	Although the additional linear ablation after pulmonary vein isolation (PVI) is a class IIB indication for AF catheter ablation in patients with persistent AF, no clear benefit has been demonstrated in the recent randomized clinical trials (STAR-AF2 or POBI trials). Nevertheless, in the retrospective cohort data of this research team, additional POBI and AL were helpful in persistent AF patients …	NO	Atrial Fibrillation	PROCEDURE: Circumferential pulmonary vein isolation(CPVI) group|PROCEDURE: Posterior box isolation(POBI) group|PROCEDURE: POBI+Anterior linear ablation(AL) group	Safety evaluation: Procedure-related cardiac complication rate, -including open cardiac surgery, cerebral infarction, pericardial effusion or cardiac tamponade, hematoma in the inguinal puncture site and vascular complications within 30 days post procedure., within 30 days post procedure|Efficacy evaluation: clinical recurrence rate, - Defined as atrial fibrillation or atrial tachycardia \> 30 se…	procedure time, immediate after the procedure|hospitalization duration, immediate after the discharge|Comparison of anti-arrhythmic drug or anticoagulation therapy related complication rate, immediate after the procedure, 1 week, 3,6,12,18,24,36 months after procedure.|rate of electrical cardioversion, immediate after the procedure, 1 week, 3,6,12,18,24,36 months after procedure.|rate of cardiova…	Yonsei University		INTERVENTIONAL
NCT04897204	Left Atrial Appendage Electrical Isolation in Persistent Atrial Fibrillation	https://clinicaltrials.gov/study/NCT04897204		UNKNOWN	This project intends to enroll patients with persistent atrial fibrillation who are planning to undergo catheter ablation of atrial fibrillation. The two groups of patients were routinely performed atrial fibrillation pulmonary vein isolation and linear ablation with left atrial appendage occlusion. The experimental group received additional left atrial appendage electrical isolation before the l…	NO	Atrial Fibrillation|Left Atrial Appendage|Left Atrial Appendage Occlusion|Catheter Ablation	PROCEDURE: Catheter ablation and left atrial appendage occlusion|PROCEDURE: Additional left atrial appendage electrical isolation combined with catheter ablation and left atrial appendage occlusion	Atrial fibrillation recurrence, outside the 3-month blank period after surgery, ECG and Holter recorded rapid atrial arrhythmia greater than 30S., one year after operation|Stroke/TIA, Patients may have cerebral ischemia, such as sudden limb movement and sensory disturbance, aphasia, transient blindness in one eye, etc., disturbance of consciousness, or symptoms of vertebral artery ischemia, such …		Xinhua Hospital, Shanghai Jiao Tong University School of Medicine	ZHONGNANSHAN MEDICAL FOUNDATION OF GUANGDONG PROVINCE	INTERVENTIONAL
NCT05758805	Esophageal Injury of a Tip CF Sensing Ablation Catheter for HP-SD of Paroxysmal and Persistent AF (ESO-SAFE-HP-RF)	https://clinicaltrials.gov/study/NCT05758805	ESO-SAFE-HP-RF	NOT_YET_RECRUITING	This pilot, prospective, interventional, monocentric, independent, and no-profit clinical trial aims to investigate and evaluate the proportion, acute and chronic characteristics, and outcomes of esophageal thermal injury (ETI) in AF ablation using a high-power, short-duration (HP-SD) setting with contact force (CF) sensing tip ablation catheter in standard clinical practice. The main questions i…	NO	Atrial Fibrillation|Esophageal Perforation|Esophageal Fistula	DEVICE: mini-invasive esophagoscopy|DEVICE: HP-SD AF ablation by a CF sensing catheter	Proportion of the acute esophageal thermal injury (ETI), Evaluate the acute proportion of the esophageal thermal injury (ETI), 1-3 days after AF ablation procedure	Factors influencing RF procedure on ETI development, Contribution of the factors influencing RF procedure (contact force, impedance, RF power, RF time) on ETI development, 1-3 days after AF ablation procedure|Esophageal temperature by an esophageal continuous monitoring device, Celsius degree., during AF ablation procedure|ETI monitoring, Chronic (every 3 months until healing) evaluation of disco…	Quovadis Associazione	Abbott	INTERVENTIONAL
NCT05610215	Concomitant Hybrid Versus Catheter Ablation for Atrial Fibrillation With Hypertrophic Cardiomyopathy	https://clinicaltrials.gov/study/NCT05610215		NOT_YET_RECRUITING	The goal of this clinical trial is to compare the rhythm control effect in hypertrophic non-obstructive patients with non-paroxysmal atrial fibrillation by either concomitant catheter endocardial and thoracoscopic epicardial ablation or catheter ablation alone. The study aims to see if concomitant hybrid ablation can more effectively achieve rhythm control effect than catheter ablation alone in n…	NO	Atrial Fibrillation|Cardiomyopathy, Hypertrophic|Radiofrequency Ablation	PROCEDURE: hybrid ablation|PROCEDURE: catheter ablation	Freedom from documented atrial fibrillation, freedom from documented AF episodes \>30 seconds by 72-hour monitoring, 12 months	All cause mortality, death by any reason, 12 months|Cardiovascular related mortality, death that related to cardiogenic causes, 12 months|Stroke, Any stroke or TIA diagnosed in the clinical record after the completion of the intervention, 12 months|Periferal arterial embolism, Periferal arterial embolism, 12 months|All-cause rehospitalization, Rehospitalized by any reason, 12 months|Heart failure…	China National Center for Cardiovascular Diseases		INTERVENTIONAL
NCT05251545	Randomized Trial: High Power Short Duration Versus Ablation Index	https://clinicaltrials.gov/study/NCT05251545		RECRUITING	The single procedure success rates of durable pulmonary vein isolation (PVI) for paroxysmal atrial fibrillation (PAF) varies between 80 and 90 %. This prospective, randomized study investigated the efficacy of pulmonary vein isolation with RF-energy following the CLOSE protocol with standard energy application (30 Watts) versus PVI with RF-energy with high power settings (45 Watts).	NO	Atrial Fibrillation Paroxysmal|Catheter Ablation	OTHER: Pulmonary vein isolation	Single procedure success rate, identified by 48-hours Holder-ECGs every three months, Freedom of any atrial arrhythmia of more than 30 sec during a follow-up period of 12 months after the first procedure., 1 year	Procedural data, procedural time, 1 year	Robert Bosch Medical Center		INTERVENTIONAL
NCT Number	Study Title	Study URL	Acronym	Study Status	Brief Summary	Study Results	Conditions	Interventions	Primary Outcome Measures	Secondary Outcome Measures	Sponsor	Collaborators	Study Type
NCT03832959	Esophageal Damage Protection During Pulmonary Vein Ablation. Pilot Study.	https://clinicaltrials.gov/study/NCT03832959		UNKNOWN	Catheter ablation of atrial fibrillation with electrical isolation of the pulmonary veins in the left atrium carries risk of esophagus thermal lesion. EnsoETM is a device . This study evaluates the benefit of using the EnsoETM, a device device for esophageal temperature adjustments, during catheter ablation of atrial fibrillation. Half of participants will undergo esophageal temperature adjustmen…	NO	Atrial Fibrillation|Catheter Ablation|Esophageal Fistula|Esophageal Diseases|Arrhythmias, Cardiac	DEVICE: EnsoETM	Presence of esophageal damage, Presence of esophageal lesions will be determined after ablation using esophagogastroscopy., 1 day|Severity of esophageal damage, Degree of esophageal lesions will be determined after ablation using esophagogastroscopy. Degree of esophageal lesions severity will be determined according to the Zargar endoscopy classification (0, I, IIa, IIb, IIIa, IIIb, IV), 1 day|Pr…	Recurrence of atrial fibrillation, Recurrence of atrial fibrillation after catheter ablation will be determined in the follow-up: 1. clinically, as episodes with high clinical suspicion of being atrial fibrillation despite no ECG documentation 2. documented in ECG or in 24-hours holter monitoring, and defined as an episode lasting more than 30 seconds. 24-hours holter monitoring will be performed…	Fundació Institut de Recerca de l'Hospital de la Santa Creu i Sant Pau		INTERVENTIONAL
NCT05481359	AF-FLOW Registry: This Study is to Evaluate Ablamap Software in Patients Undergoing Ablation for Atrial Fibrillation.	https://clinicaltrials.gov/study/NCT05481359		ACTIVE_NOT_RECRUITING	This post-market global registry will evaluate the ability of the Ablamap® Software to identify atrial fibrillation sources and guide ablation therapy in patients with atrial fibrillation.	NO	Atrial Fibrillation, Persistent|Atrial Fibrillation|Arrhythmias, Cardiac|Heart Diseases|Cardiovascular Diseases|Pathologic Processes	DEVICE: Ablamap Software	Acute procedure success defined as the ability to successfully ablate AF sources identified by the Ablamap software, The ability to successfully ablate AF sources identified by the Electrographic FLOW maps of the atria pre and post ablation to determine if there is a diminished or absence of the source., During the procedure	Freedom from documented episodes of AF recurrence, Freedom from documented episodes of atrial fibrillation recurrence following the blanking period (90 days post procedure through 12 months)., 3-12 months	Ablacon, Inc.		OBSERVATIONAL
NCT04632550	Giant Left Atrium Atrial fibrillatioN CathEter Ablation, Posterior Box Isolation vs. Dallas Lesion Set	https://clinicaltrials.gov/study/NCT04632550		NOT_YET_RECRUITING	Although the additional linear ablation after pulmonary vein isolation (PVI) is a class IIB indication for AF catheter ablation in patients with persistent AF, no clear benefit has been demonstrated in the recent randomized clinical trials (STAR-AF2 or POBI trials). Nevertheless, in the retrospective cohort data of this research team, additional POBI and AL were helpful in persistent AF patients …	NO	Atrial Fibrillation	PROCEDURE: Circumferential pulmonary vein isolation(CPVI) group|PROCEDURE: Posterior box isolation(POBI) group|PROCEDURE: POBI+Anterior linear ablation(AL) group	Safety evaluation: Procedure-related cardiac complication rate, -including open cardiac surgery, cerebral infarction, pericardial effusion or cardiac tamponade, hematoma in the inguinal puncture site and vascular complications within 30 days post procedure., within 30 days post procedure|Efficacy evaluation: clinical recurrence rate, - Defined as atrial fibrillation or atrial tachycardia \> 30 se…	procedure time, immediate after the procedure|hospitalization duration, immediate after the discharge|Comparison of anti-arrhythmic drug or anticoagulation therapy related complication rate, immediate after the procedure, 1 week, 3,6,12,18,24,36 months after procedure.|rate of electrical cardioversion, immediate after the procedure, 1 week, 3,6,12,18,24,36 months after procedure.|rate of cardiova…	Yonsei University		INTERVENTIONAL
NCT04897204	Left Atrial Appendage Electrical Isolation in Persistent Atrial Fibrillation	https://clinicaltrials.gov/study/NCT04897204		UNKNOWN	This project intends to enroll patients with persistent atrial fibrillation who are planning to undergo catheter ablation of atrial fibrillation. The two groups of patients were routinely performed atrial fibrillation pulmonary vein isolation and linear ablation with left atrial appendage occlusion. The experimental group received additional left atrial appendage electrical isolation before the l…	NO	Atrial Fibrillation|Left Atrial Appendage|Left Atrial Appendage Occlusion|Catheter Ablation	PROCEDURE: Catheter ablation and left atrial appendage occlusion|PROCEDURE: Additional left atrial appendage electrical isolation combined with catheter ablation and left atrial appendage occlusion	Atrial fibrillation recurrence, outside the 3-month blank period after surgery, ECG and Holter recorded rapid atrial arrhythmia greater than 30S., one year after operation|Stroke/TIA, Patients may have cerebral ischemia, such as sudden limb movement and sensory disturbance, aphasia, transient blindness in one eye, etc., disturbance of consciousness, or symptoms of vertebral artery ischemia, such …		Xinhua Hospital, Shanghai Jiao Tong University School of Medicine	ZHONGNANSHAN MEDICAL FOUNDATION OF GUANGDONG PROVINCE	INTERVENTIONAL
NCT05758805	Esophageal Injury of a Tip CF Sensing Ablation Catheter for HP-SD of Paroxysmal and Persistent AF (ESO-SAFE-HP-RF)	https://clinicaltrials.gov/study/NCT05758805	ESO-SAFE-HP-RF	NOT_YET_RECRUITING	This pilot, prospective, interventional, monocentric, independent, and no-profit clinical trial aims to investigate and evaluate the proportion, acute and chronic characteristics, and outcomes of esophageal thermal injury (ETI) in AF ablation using a high-power, short-duration (HP-SD) setting with contact force (CF) sensing tip ablation catheter in standard clinical practice. The main questions i…	NO	Atrial Fibrillation|Esophageal Perforation|Esophageal Fistula	DEVICE: mini-invasive esophagoscopy|DEVICE: HP-SD AF ablation by a CF sensing catheter	Proportion of the acute esophageal thermal injury (ETI), Evaluate the acute proportion of the esophageal thermal injury (ETI), 1-3 days after AF ablation procedure	Factors influencing RF procedure on ETI development, Contribution of the factors influencing RF procedure (contact force, impedance, RF power, RF time) on ETI development, 1-3 days after AF ablation procedure|Esophageal temperature by an esophageal continuous monitoring device, Celsius degree., during AF ablation procedure|ETI monitoring, Chronic (every 3 months until healing) evaluation of disco…	Quovadis Associazione	Abbott	INTERVENTIONAL
NCT05610215	Concomitant Hybrid Versus Catheter Ablation for Atrial Fibrillation With Hypertrophic Cardiomyopathy	https://clinicaltrials.gov/study/NCT05610215		NOT_YET_RECRUITING	The goal of this clinical trial is to compare the rhythm control effect in hypertrophic non-obstructive patients with non-paroxysmal atrial fibrillation by either concomitant catheter endocardial and thoracoscopic epicardial ablation or catheter ablation alone. The study aims to see if concomitant hybrid ablation can more effectively achieve rhythm control effect than catheter ablation alone in n…	NO	Atrial Fibrillation|Cardiomyopathy, Hypertrophic|Radiofrequency Ablation	PROCEDURE: hybrid ablation|PROCEDURE: catheter ablation	Freedom from documented atrial fibrillation, freedom from documented AF episodes \>30 seconds by 72-hour monitoring, 12 months	All cause mortality, death by any reason, 12 months|Cardiovascular related mortality, death that related to cardiogenic causes, 12 months|Stroke, Any stroke or TIA diagnosed in the clinical record after the completion of the intervention, 12 months|Periferal arterial embolism, Periferal arterial embolism, 12 months|All-cause rehospitalization, Rehospitalized by any reason, 12 months|Heart failure…	China National Center for Cardiovascular Diseases		INTERVENTIONAL
NCT05251545	Randomized Trial: High Power Short Duration Versus Ablation Index	https://clinicaltrials.gov/study/NCT05251545		RECRUITING	The single procedure success rates of durable pulmonary vein isolation (PVI) for paroxysmal atrial fibrillation (PAF) varies between 80 and 90 %. This prospective, randomized study investigated the efficacy of pulmonary vein isolation with RF-energy following the CLOSE protocol with standard energy application (30 Watts) versus PVI with RF-energy with high power settings (45 Watts).	NO	Atrial Fibrillation Paroxysmal|Catheter Ablation	OTHER: Pulmonary vein isolation	Single procedure success rate, identified by 48-hours Holder-ECGs every three months, Freedom of any atrial arrhythmia of more than 30 sec during a follow-up period of 12 months after the first procedure., 1 year	Procedural data, procedural time, 1 year	Robert Bosch Medical Center		INTERVENTIONAL
NCT Number	Study Title	Study URL	Acronym	Study Status	Brief Summary	Study Results	Conditions	Interventions	Primary Outcome Measures	Secondary Outcome Measures	Sponsor	Collaborators	Study Type
NCT03832959	Esophageal Damage Protection During Pulmonary Vein Ablation. Pilot Study.	https://clinicaltrials.gov/study/NCT03832959		UNKNOWN	Catheter ablation of atrial fibrillation with electrical isolation of the pulmonary veins in the left atrium carries risk of esophagus thermal lesion. EnsoETM is a device . This study evaluates the benefit of using the EnsoETM, a device device for esophageal temperature adjustments, during catheter ablation of atrial fibrillation. Half of participants will undergo esophageal temperature adjustmen…	NO	Atrial Fibrillation|Catheter Ablation|Esophageal Fistula|Esophageal Diseases|Arrhythmias, Cardiac	DEVICE: EnsoETM	Presence of esophageal damage, Presence of esophageal lesions will be determined after ablation using esophagogastroscopy., 1 day|Severity of esophageal damage, Degree of esophageal lesions will be determined after ablation using esophagogastroscopy. Degree of esophageal lesions severity will be determined according to the Zargar endoscopy classification (0, I, IIa, IIb, IIIa, IIIb, IV), 1 day|Pr…	Recurrence of atrial fibrillation, Recurrence of atrial fibrillation after catheter ablation will be determined in the follow-up: 1. clinically, as episodes with high clinical suspicion of being atrial fibrillation despite no ECG documentation 2. documented in ECG or in 24-hours holter monitoring, and defined as an episode lasting more than 30 seconds. 24-hours holter monitoring will be performed…	Fundació Institut de Recerca de l'Hospital de la Santa Creu i Sant Pau		INTERVENTIONAL
NCT05481359	AF-FLOW Registry: This Study is to Evaluate Ablamap Software in Patients Undergoing Ablation for Atrial Fibrillation.	https://clinicaltrials.gov/study/NCT05481359		ACTIVE_NOT_RECRUITING	This post-market global registry will evaluate the ability of the Ablamap® Software to identify atrial fibrillation sources and guide ablation therapy in patients with atrial fibrillation.	NO	Atrial Fibrillation, Persistent|Atrial Fibrillation|Arrhythmias, Cardiac|Heart Diseases|Cardiovascular Diseases|Pathologic Processes	DEVICE: Ablamap Software	Acute procedure success defined as the ability to successfully ablate AF sources identified by the Ablamap software, The ability to successfully ablate AF sources identified by the Electrographic FLOW maps of the atria pre and post ablation to determine if there is a diminished or absence of the source., During the procedure	Freedom from documented episodes of AF recurrence, Freedom from documented episodes of atrial fibrillation recurrence following the blanking period (90 days post procedure through 12 months)., 3-12 months	Ablacon, Inc.		OBSERVATIONAL
NCT04632550	Giant Left Atrium Atrial fibrillatioN CathEter Ablation, Posterior Box Isolation vs. Dallas Lesion Set	https://clinicaltrials.gov/study/NCT04632550		NOT_YET_RECRUITING	Although the additional linear ablation after pulmonary vein isolation (PVI) is a class IIB indication for AF catheter ablation in patients with persistent AF, no clear benefit has been demonstrated in the recent randomized clinical trials (STAR-AF2 or POBI trials). Nevertheless, in the retrospective cohort data of this research team, additional POBI and AL were helpful in persistent AF patients …	NO	Atrial Fibrillation	PROCEDURE: Circumferential pulmonary vein isolation(CPVI) group|PROCEDURE: Posterior box isolation(POBI) group|PROCEDURE: POBI+Anterior linear ablation(AL) group	Safety evaluation: Procedure-related cardiac complication rate, -including open cardiac surgery, cerebral infarction, pericardial effusion or cardiac tamponade, hematoma in the inguinal puncture site and vascular complications within 30 days post procedure., within 30 days post procedure|Efficacy evaluation: clinical recurrence rate, - Defined as atrial fibrillation or atrial tachycardia \> 30 se…	procedure time, immediate after the procedure|hospitalization duration, immediate after the discharge|Comparison of anti-arrhythmic drug or anticoagulation therapy related complication rate, immediate after the procedure, 1 week, 3,6,12,18,24,36 months after procedure.|rate of electrical cardioversion, immediate after the procedure, 1 week, 3,6,12,18,24,36 months after procedure.|rate of cardiova…	Yonsei University		INTERVENTIONAL
NCT04897204	Left Atrial Appendage Electrical Isolation in Persistent Atrial Fibrillation	https://clinicaltrials.gov/study/NCT04897204		UNKNOWN	This project intends to enroll patients with persistent atrial fibrillation who are planning to undergo catheter ablation of atrial fibrillation. The two groups of patients were routinely performed atrial fibrillation pulmonary vein isolation and linear ablation with left atrial appendage occlusion. The experimental group received additional left atrial appendage electrical isolation before the l…	NO	Atrial Fibrillation|Left Atrial Appendage|Left Atrial Appendage Occlusion|Catheter Ablation	PROCEDURE: Catheter ablation and left atrial appendage occlusion|PROCEDURE: Additional left atrial appendage electrical isolation combined with catheter ablation and left atrial appendage occlusion	Atrial fibrillation recurrence, outside the 3-month blank period after surgery, ECG and Holter recorded rapid atrial arrhythmia greater than 30S., one year after operation|Stroke/TIA, Patients may have cerebral ischemia, such as sudden limb movement and sensory disturbance, aphasia, transient blindness in one eye, etc., disturbance of consciousness, or symptoms of vertebral artery ischemia, such …		Xinhua Hospital, Shanghai Jiao Tong University School of Medicine	ZHONGNANSHAN MEDICAL FOUNDATION OF GUANGDONG PROVINCE	INTERVENTIONAL
NCT05758805	Esophageal Injury of a Tip CF Sensing Ablation Catheter for HP-SD of Paroxysmal and Persistent AF (ESO-SAFE-HP-RF)	https://clinicaltrials.gov/study/NCT05758805	ESO-SAFE-HP-RF	NOT_YET_RECRUITING	This pilot, prospective, interventional, monocentric, independent, and no-profit clinical trial aims to investigate and evaluate the proportion, acute and chronic characteristics, and outcomes of esophageal thermal injury (ETI) in AF ablation using a high-power, short-duration (HP-SD) setting with contact force (CF) sensing tip ablation catheter in standard clinical practice. The main questions i…	NO	Atrial Fibrillation|Esophageal Perforation|Esophageal Fistula	DEVICE: mini-invasive esophagoscopy|DEVICE: HP-SD AF ablation by a CF sensing catheter	Proportion of the acute esophageal thermal injury (ETI), Evaluate the acute proportion of the esophageal thermal injury (ETI), 1-3 days after AF ablation procedure	Factors influencing RF procedure on ETI development, Contribution of the factors influencing RF procedure (contact force, impedance, RF power, RF time) on ETI development, 1-3 days after AF ablation procedure|Esophageal temperature by an esophageal continuous monitoring device, Celsius degree., during AF ablation procedure|ETI monitoring, Chronic (every 3 months until healing) evaluation of disco…	Quovadis Associazione	Abbott	INTERVENTIONAL
NCT05610215	Concomitant Hybrid Versus Catheter Ablation for Atrial Fibrillation With Hypertrophic Cardiomyopathy	https://clinicaltrials.gov/study/NCT05610215		NOT_YET_RECRUITING	The goal of this clinical trial is to compare the rhythm control effect in hypertrophic non-obstructive patients with non-paroxysmal atrial fibrillation by either concomitant catheter endocardial and thoracoscopic epicardial ablation or catheter ablation alone. The study aims to see if concomitant hybrid ablation can more effectively achieve rhythm control effect than catheter ablation alone in n…	NO	Atrial Fibrillation|Cardiomyopathy, Hypertrophic|Radiofrequency Ablation	PROCEDURE: hybrid ablation|PROCEDURE: catheter ablation	Freedom from documented atrial fibrillation, freedom from documented AF episodes \>30 seconds by 72-hour monitoring, 12 months	All cause mortality, death by any reason, 12 months|Cardiovascular related mortality, death that related to cardiogenic causes, 12 months|Stroke, Any stroke or TIA diagnosed in the clinical record after the completion of the intervention, 12 months|Periferal arterial embolism, Periferal arterial embolism, 12 months|All-cause rehospitalization, Rehospitalized by any reason, 12 months|Heart failure…	China National Center for Cardiovascular Diseases		INTERVENTIONAL
NCT05251545	Randomized Trial: High Power Short Duration Versus Ablation Index	https://clinicaltrials.gov/study/NCT05251545		RECRUITING	The single procedure success rates of durable pulmonary vein isolation (PVI) for paroxysmal atrial fibrillation (PAF) varies between 80 and 90 %. This prospective, randomized study investigated the efficacy of pulmonary vein isolation with RF-energy following the CLOSE protocol with standard energy application (30 Watts) versus PVI with RF-energy with high power settings (45 Watts).	NO	Atrial Fibrillation Paroxysmal|Catheter Ablation	OTHER: Pulmonary vein isolation	Single procedure success rate, identified by 48-hours Holder-ECGs every three months, Freedom of any atrial arrhythmia of more than 30 sec during a follow-up period of 12 months after the first procedure., 1 year	Procedural data, procedural time, 1 year	Robert Bosch Medical Center		INTERVENTIONAL
NCT Number	Study Title	Study URL	Acronym	Study Status	Brief Summary	Study Results	Conditions	Interventions	Primary Outcome Measures	Secondary Outcome Measures	Sponsor	Collaborators	Study Type
NCT03832959	Esophageal Damage Protection During Pulmonary Vein Ablation. Pilot Study.	https://clinicaltrials.gov/study/NCT03832959		UNKNOWN	Catheter ablation of atrial fibrillation with electrical isolation of the pulmonary veins in the left atrium carries risk of esophagus thermal lesion. EnsoETM is a device . This study evaluates the benefit of using the EnsoETM, a device device for esophageal temperature adjustments, during catheter ablation of atrial fibrillation. Half of participants will undergo esophageal temperature adjustmen…	NO	Atrial Fibrillation|Catheter Ablation|Esophageal Fistula|Esophageal Diseases|Arrhythmias, Cardiac	DEVICE: EnsoETM	Presence of esophageal damage, Presence of esophageal lesions will be determined after ablation using esophagogastroscopy., 1 day|Severity of esophageal damage, Degree of esophageal lesions will be determined after ablation using esophagogastroscopy. Degree of esophageal lesions severity will be determined according to the Zargar endoscopy classification (0, I, IIa, IIb, IIIa, IIIb, IV), 1 day|Pr…	Recurrence of atrial fibrillation, Recurrence of atrial fibrillation after catheter ablation will be determined in the follow-up: 1. clinically, as episodes with high clinical suspicion of being atrial fibrillation despite no ECG documentation 2. documented in ECG or in 24-hours holter monitoring, and defined as an episode lasting more than 30 seconds. 24-hours holter monitoring will be performed…	Fundació Institut de Recerca de l'Hospital de la Santa Creu i Sant Pau		INTERVENTIONAL
NCT05481359	AF-FLOW Registry: This Study is to Evaluate Ablamap Software in Patients Undergoing Ablation for Atrial Fibrillation.	https://clinicaltrials.gov/study/NCT05481359		ACTIVE_NOT_RECRUITING	This post-market global registry will evaluate the ability of the Ablamap® Software to identify atrial fibrillation sources and guide ablation therapy in patients with atrial fibrillation.	NO	Atrial Fibrillation, Persistent|Atrial Fibrillation|Arrhythmias, Cardiac|Heart Diseases|Cardiovascular Diseases|Pathologic Processes	DEVICE: Ablamap Software	Acute procedure success defined as the ability to successfully ablate AF sources identified by the Ablamap software, The ability to successfully ablate AF sources identified by the Electrographic FLOW maps of the atria pre and post ablation to determine if there is a diminished or absence of the source., During the procedure	Freedom from documented episodes of AF recurrence, Freedom from documented episodes of atrial fibrillation recurrence following the blanking period (90 days post procedure through 12 months)., 3-12 months	Ablacon, Inc.		OBSERVATIONAL
NCT04632550	Giant Left Atrium Atrial fibrillatioN CathEter Ablation, Posterior Box Isolation vs. Dallas Lesion Set	https://clinicaltrials.gov/study/NCT04632550		NOT_YET_RECRUITING	Although the additional linear ablation after pulmonary vein isolation (PVI) is a class IIB indication for AF catheter ablation in patients with persistent AF, no clear benefit has been demonstrated in the recent randomized clinical trials (STAR-AF2 or POBI trials). Nevertheless, in the retrospective cohort data of this research team, additional POBI and AL were helpful in persistent AF patients …	NO	Atrial Fibrillation	PROCEDURE: Circumferential pulmonary vein isolation(CPVI) group|PROCEDURE: Posterior box isolation(POBI) group|PROCEDURE: POBI+Anterior linear ablation(AL) group	Safety evaluation: Procedure-related cardiac complication rate, -including open cardiac surgery, cerebral infarction, pericardial effusion or cardiac tamponade, hematoma in the inguinal puncture site and vascular complications within 30 days post procedure., within 30 days post procedure|Efficacy evaluation: clinical recurrence rate, - Defined as atrial fibrillation or atrial tachycardia \> 30 se…	procedure time, immediate after the procedure|hospitalization duration, immediate after the discharge|Comparison of anti-arrhythmic drug or anticoagulation therapy related complication rate, immediate after the procedure, 1 week, 3,6,12,18,24,36 months after procedure.|rate of electrical cardioversion, immediate after the procedure, 1 week, 3,6,12,18,24,36 months after procedure.|rate of cardiova…	Yonsei University		INTERVENTIONAL
NCT04897204	Left Atrial Appendage Electrical Isolation in Persistent Atrial Fibrillation	https://clinicaltrials.gov/study/NCT04897204		UNKNOWN	This project intends to enroll patients with persistent atrial fibrillation who are planning to undergo catheter ablation of atrial fibrillation. The two groups of patients were routinely performed atrial fibrillation pulmonary vein isolation and linear ablation with left atrial appendage occlusion. The experimental group received additional left atrial appendage electrical isolation before the l…	NO	Atrial Fibrillation|Left Atrial Appendage|Left Atrial Appendage Occlusion|Catheter Ablation	PROCEDURE: Catheter ablation and left atrial appendage occlusion|PROCEDURE: Additional left atrial appendage electrical isolation combined with catheter ablation and left atrial appendage occlusion	Atrial fibrillation recurrence, outside the 3-month blank period after surgery, ECG and Holter recorded rapid atrial arrhythmia greater than 30S., one year after operation|Stroke/TIA, Patients may have cerebral ischemia, such as sudden limb movement and sensory disturbance, aphasia, transient blindness in one eye, etc., disturbance of consciousness, or symptoms of vertebral artery ischemia, such …		Xinhua Hospital, Shanghai Jiao Tong University School of Medicine	ZHONGNANSHAN MEDICAL FOUNDATION OF GUANGDONG PROVINCE	INTERVENTIONAL
NCT05758805	Esophageal Injury of a Tip CF Sensing Ablation Catheter for HP-SD of Paroxysmal and Persistent AF (ESO-SAFE-HP-RF)	https://clinicaltrials.gov/study/NCT05758805	ESO-SAFE-HP-RF	NOT_YET_RECRUITING	This pilot, prospective, interventional, monocentric, independent, and no-profit clinical trial aims to investigate and evaluate the proportion, acute and chronic characteristics, and outcomes of esophageal thermal injury (ETI) in AF ablation using a high-power, short-duration (HP-SD) setting with contact force (CF) sensing tip ablation catheter in standard clinical practice. The main questions i…	NO	Atrial Fibrillation|Esophageal Perforation|Esophageal Fistula	DEVICE: mini-invasive esophagoscopy|DEVICE: HP-SD AF ablation by a CF sensing catheter	Proportion of the acute esophageal thermal injury (ETI), Evaluate the acute proportion of the esophageal thermal injury (ETI), 1-3 days after AF ablation procedure	Factors influencing RF procedure on ETI development, Contribution of the factors influencing RF procedure (contact force, impedance, RF power, RF time) on ETI development, 1-3 days after AF ablation procedure|Esophageal temperature by an esophageal continuous monitoring device, Celsius degree., during AF ablation procedure|ETI monitoring, Chronic (every 3 months until healing) evaluation of disco…	Quovadis Associazione	Abbott	INTERVENTIONAL
NCT05610215	Concomitant Hybrid Versus Catheter Ablation for Atrial Fibrillation With Hypertrophic Cardiomyopathy	https://clinicaltrials.gov/study/NCT05610215		NOT_YET_RECRUITING	The goal of this clinical trial is to compare the rhythm control effect in hypertrophic non-obstructive patients with non-paroxysmal atrial fibrillation by either concomitant catheter endocardial and thoracoscopic epicardial ablation or catheter ablation alone. The study aims to see if concomitant hybrid ablation can more effectively achieve rhythm control effect than catheter ablation alone in n…	NO	Atrial Fibrillation|Cardiomyopathy, Hypertrophic|Radiofrequency Ablation	PROCEDURE: hybrid ablation|PROCEDURE: catheter ablation	Freedom from documented atrial fibrillation, freedom from documented AF episodes \>30 seconds by 72-hour monitoring, 12 months	All cause mortality, death by any reason, 12 months|Cardiovascular related mortality, death that related to cardiogenic causes, 12 months|Stroke, Any stroke or TIA diagnosed in the clinical record after the completion of the intervention, 12 months|Periferal arterial embolism, Periferal arterial embolism, 12 months|All-cause rehospitalization, Rehospitalized by any reason, 12 months|Heart failure…	China National Center for Cardiovascular Diseases		INTERVENTIONAL
NCT05251545	Randomized Trial: High Power Short Duration Versus Ablation Index	https://clinicaltrials.gov/study/NCT05251545		RECRUITING	The single procedure success rates of durable pulmonary vein isolation (PVI) for paroxysmal atrial fibrillation (PAF) varies between 80 and 90 %. This prospective, randomized study investigated the efficacy of pulmonary vein isolation with RF-energy following the CLOSE protocol with standard energy application (30 Watts) versus PVI with RF-energy with high power settings (45 Watts).	NO	Atrial Fibrillation Paroxysmal|Catheter Ablation	OTHER: Pulmonary vein isolation	Single procedure success rate, identified by 48-hours Holder-ECGs every three months, Freedom of any atrial arrhythmia of more than 30 sec during a follow-up period of 12 months after the first procedure., 1 year	Procedural data, procedural time, 1 year	Robert Bosch Medical Center		INTERVENTIONAL
NCT Number	Study Title	Study URL	Acronym	Study Status	Brief Summary	Study Results	Conditions	Interventions	Primary Outcome Measures	Secondary Outcome Measures	Sponsor	Collaborators	Study Type
NCT03832959	Esophageal Damage Protection During Pulmonary Vein Ablation. Pilot Study.	https://clinicaltrials.gov/study/NCT03832959		UNKNOWN	Catheter ablation of atrial fibrillation with electrical isolation of the pulmonary veins in the left atrium carries risk of esophagus thermal lesion. EnsoETM is a device . This study evaluates the benefit of using the EnsoETM, a device device for esophageal temperature adjustments, during catheter ablation of atrial fibrillation. Half of participants will undergo esophageal temperature adjustmen…	NO	Atrial Fibrillation|Catheter Ablation|Esophageal Fistula|Esophageal Diseases|Arrhythmias, Cardiac	DEVICE: EnsoETM	Presence of esophageal damage, Presence of esophageal lesions will be determined after ablation using esophagogastroscopy., 1 day|Severity of esophageal damage, Degree of esophageal lesions will be determined after ablation using esophagogastroscopy. Degree of esophageal lesions severity will be determined according to the Zargar endoscopy classification (0, I, IIa, IIb, IIIa, IIIb, IV), 1 day|Pr…	Recurrence of atrial fibrillation, Recurrence of atrial fibrillation after catheter ablation will be determined in the follow-up: 1. clinically, as episodes with high clinical suspicion of being atrial fibrillation despite no ECG documentation 2. documented in ECG or in 24-hours holter monitoring, and defined as an episode lasting more than 30 seconds. 24-hours holter monitoring will be performed…	Fundació Institut de Recerca de l'Hospital de la Santa Creu i Sant Pau		INTERVENTIONAL
NCT05481359	AF-FLOW Registry: This Study is to Evaluate Ablamap Software in Patients Undergoing Ablation for Atrial Fibrillation.	https://clinicaltrials.gov/study/NCT05481359		ACTIVE_NOT_RECRUITING	This post-market global registry will evaluate the ability of the Ablamap® Software to identify atrial fibrillation sources and guide ablation therapy in patients with atrial fibrillation.	NO	Atrial Fibrillation, Persistent|Atrial Fibrillation|Arrhythmias, Cardiac|Heart Diseases|Cardiovascular Diseases|Pathologic Processes	DEVICE: Ablamap Software	Acute procedure success defined as the ability to successfully ablate AF sources identified by the Ablamap software, The ability to successfully ablate AF sources identified by the Electrographic FLOW maps of the atria pre and post ablation to determine if there is a diminished or absence of the source., During the procedure	Freedom from documented episodes of AF recurrence, Freedom from documented episodes of atrial fibrillation recurrence following the blanking period (90 days post procedure through 12 months)., 3-12 months	Ablacon, Inc.		OBSERVATIONAL
NCT04632550	Giant Left Atrium Atrial fibrillatioN CathEter Ablation, Posterior Box Isolation vs. Dallas Lesion Set	https://clinicaltrials.gov/study/NCT04632550		NOT_YET_RECRUITING	Although the additional linear ablation after pulmonary vein isolation (PVI) is a class IIB indication for AF catheter ablation in patients with persistent AF, no clear benefit has been demonstrated in the recent randomized clinical trials (STAR-AF2 or POBI trials). Nevertheless, in the retrospective cohort data of this research team, additional POBI and AL were helpful in persistent AF patients …	NO	Atrial Fibrillation	PROCEDURE: Circumferential pulmonary vein isolation(CPVI) group|PROCEDURE: Posterior box isolation(POBI) group|PROCEDURE: POBI+Anterior linear ablation(AL) group	Safety evaluation: Procedure-related cardiac complication rate, -including open cardiac surgery, cerebral infarction, pericardial effusion or cardiac tamponade, hematoma in the inguinal puncture site and vascular complications within 30 days post procedure., within 30 days post procedure|Efficacy evaluation: clinical recurrence rate, - Defined as atrial fibrillation or atrial tachycardia \> 30 se…	procedure time, immediate after the procedure|hospitalization duration, immediate after the discharge|Comparison of anti-arrhythmic drug or anticoagulation therapy related complication rate, immediate after the procedure, 1 week, 3,6,12,18,24,36 months after procedure.|rate of electrical cardioversion, immediate after the procedure, 1 week, 3,6,12,18,24,36 months after procedure.|rate of cardiova…	Yonsei University		INTERVENTIONAL
NCT04897204	Left Atrial Appendage Electrical Isolation in Persistent Atrial Fibrillation	https://clinicaltrials.gov/study/NCT04897204		UNKNOWN	This project intends to enroll patients with persistent atrial fibrillation who are planning to undergo catheter ablation of atrial fibrillation. The two groups of patients were routinely performed atrial fibrillation pulmonary vein isolation and linear ablation with left atrial appendage occlusion. The experimental group received additional left atrial appendage electrical isolation before the l…	NO	Atrial Fibrillation|Left Atrial Appendage|Left Atrial Appendage Occlusion|Catheter Ablation	PROCEDURE: Catheter ablation and left atrial appendage occlusion|PROCEDURE: Additional left atrial appendage electrical isolation combined with catheter ablation and left atrial appendage occlusion	Atrial fibrillation recurrence, outside the 3-month blank period after surgery, ECG and Holter recorded rapid atrial arrhythmia greater than 30S., one year after operation|Stroke/TIA, Patients may have cerebral ischemia, such as sudden limb movement and sensory disturbance, aphasia, transient blindness in one eye, etc., disturbance of consciousness, or symptoms of vertebral artery ischemia, such …		Xinhua Hospital, Shanghai Jiao Tong University School of Medicine	ZHONGNANSHAN MEDICAL FOUNDATION OF GUANGDONG PROVINCE	INTERVENTIONAL
NCT05758805	Esophageal Injury of a Tip CF Sensing Ablation Catheter for HP-SD of Paroxysmal and Persistent AF (ESO-SAFE-HP-RF)	https://clinicaltrials.gov/study/NCT05758805	ESO-SAFE-HP-RF	NOT_YET_RECRUITING	This pilot, prospective, interventional, monocentric, independent, and no-profit clinical trial aims to investigate and evaluate the proportion, acute and chronic characteristics, and outcomes of esophageal thermal injury (ETI) in AF ablation using a high-power, short-duration (HP-SD) setting with contact force (CF) sensing tip ablation catheter in standard clinical practice. The main questions i…	NO	Atrial Fibrillation|Esophageal Perforation|Esophageal Fistula	DEVICE: mini-invasive esophagoscopy|DEVICE: HP-SD AF ablation by a CF sensing catheter	Proportion of the acute esophageal thermal injury (ETI), Evaluate the acute proportion of the esophageal thermal injury (ETI), 1-3 days after AF ablation procedure	Factors influencing RF procedure on ETI development, Contribution of the factors influencing RF procedure (contact force, impedance, RF power, RF time) on ETI development, 1-3 days after AF ablation procedure|Esophageal temperature by an esophageal continuous monitoring device, Celsius degree., during AF ablation procedure|ETI monitoring, Chronic (every 3 months until healing) evaluation of disco…	Quovadis Associazione	Abbott	INTERVENTIONAL
NCT05610215	Concomitant Hybrid Versus Catheter Ablation for Atrial Fibrillation With Hypertrophic Cardiomyopathy	https://clinicaltrials.gov/study/NCT05610215		NOT_YET_RECRUITING	The goal of this clinical trial is to compare the rhythm control effect in hypertrophic non-obstructive patients with non-paroxysmal atrial fibrillation by either concomitant catheter endocardial and thoracoscopic epicardial ablation or catheter ablation alone. The study aims to see if concomitant hybrid ablation can more effectively achieve rhythm control effect than catheter ablation alone in n…	NO	Atrial Fibrillation|Cardiomyopathy, Hypertrophic|Radiofrequency Ablation	PROCEDURE: hybrid ablation|PROCEDURE: catheter ablation	Freedom from documented atrial fibrillation, freedom from documented AF episodes \>30 seconds by 72-hour monitoring, 12 months	All cause mortality, death by any reason, 12 months|Cardiovascular related mortality, death that related to cardiogenic causes, 12 months|Stroke, Any stroke or TIA diagnosed in the clinical record after the completion of the intervention, 12 months|Periferal arterial embolism, Periferal arterial embolism, 12 months|All-cause rehospitalization, Rehospitalized by any reason, 12 months|Heart failure…	China National Center for Cardiovascular Diseases		INTERVENTIONAL
NCT05251545	Randomized Trial: High Power Short Duration Versus Ablation Index	https://clinicaltrials.gov/study/NCT05251545		RECRUITING	The single procedure success rates of durable pulmonary vein isolation (PVI) for paroxysmal atrial fibrillation (PAF) varies between 80 and 90 %. This prospective, randomized study investigated the efficacy of pulmonary vein isolation with RF-energy following the CLOSE protocol with standard energy application (30 Watts) versus PVI with RF-energy with high power settings (45 Watts).	NO	Atrial Fibrillation Paroxysmal|Catheter Ablation	OTHER: Pulmonary vein isolation	Single procedure success rate, identified by 48-hours Holder-ECGs every three months, Freedom of any atrial arrhythmia of more than 30 sec during a follow-up period of 12 months after the first procedure., 1 year	Procedural data, procedural time, 1 year	Robert Bosch Medical Center		INTERVENTIONAL
NCT Number	Study Title	Study URL	Acronym	Study Status	Brief Summary	Study Results	Conditions	Interventions	Primary Outcome Measures	Secondary Outcome Measures	Sponsor	Collaborators	Study Type
NCT03832959	Esophageal Damage Protection During Pulmonary Vein Ablation. Pilot Study.	https://clinicaltrials.gov/study/NCT03832959		UNKNOWN	Catheter ablation of atrial fibrillation with electrical isolation of the pulmonary veins in the left atrium carries risk of esophagus thermal lesion. EnsoETM is a device . This study evaluates the benefit of using the EnsoETM, a device device for esophageal temperature adjustments, during catheter ablation of atrial fibrillation. Half of participants will undergo esophageal temperature adjustmen…	NO	Atrial Fibrillation|Catheter Ablation|Esophageal Fistula|Esophageal Diseases|Arrhythmias, Cardiac	DEVICE: EnsoETM	Presence of esophageal damage, Presence of esophageal lesions will be determined after ablation using esophagogastroscopy., 1 day|Severity of esophageal damage, Degree of esophageal lesions will be determined after ablation using esophagogastroscopy. Degree of esophageal lesions severity will be determined according to the Zargar endoscopy classification (0, I, IIa, IIb, IIIa, IIIb, IV), 1 day|Pr…	Recurrence of atrial fibrillation, Recurrence of atrial fibrillation after catheter ablation will be determined in the follow-up: 1. clinically, as episodes with high clinical suspicion of being atrial fibrillation despite no ECG documentation 2. documented in ECG or in 24-hours holter monitoring, and defined as an episode lasting more than 30 seconds. 24-hours holter monitoring will be performed…	Fundació Institut de Recerca de l'Hospital de la Santa Creu i Sant Pau		INTERVENTIONAL
NCT05481359	AF-FLOW Registry: This Study is to Evaluate Ablamap Software in Patients Undergoing Ablation for Atrial Fibrillation.	https://clinicaltrials.gov/study/NCT05481359		ACTIVE_NOT_RECRUITING	This post-market global registry will evaluate the ability of the Ablamap® Software to identify atrial fibrillation sources and guide ablation therapy in patients with atrial fibrillation.	NO	Atrial Fibrillation, Persistent|Atrial Fibrillation|Arrhythmias, Cardiac|Heart Diseases|Cardiovascular Diseases|Pathologic Processes	DEVICE: Ablamap Software	Acute procedure success defined as the ability to successfully ablate AF sources identified by the Ablamap software, The ability to successfully ablate AF sources identified by the Electrographic FLOW maps of the atria pre and post ablation to determine if there is a diminished or absence of the source., During the procedure	Freedom from documented episodes of AF recurrence, Freedom from documented episodes of atrial fibrillation recurrence following the blanking period (90 days post procedure through 12 months)., 3-12 months	Ablacon, Inc.		OBSERVATIONAL
NCT04632550	Giant Left Atrium Atrial fibrillatioN CathEter Ablation, Posterior Box Isolation vs. Dallas Lesion Set	https://clinicaltrials.gov/study/NCT04632550		NOT_YET_RECRUITING	Although the additional linear ablation after pulmonary vein isolation (PVI) is a class IIB indication for AF catheter ablation in patients with persistent AF, no clear benefit has been demonstrated in the recent randomized clinical trials (STAR-AF2 or POBI trials). Nevertheless, in the retrospective cohort data of this research team, additional POBI and AL were helpful in persistent AF patients …	NO	Atrial Fibrillation	PROCEDURE: Circumferential pulmonary vein isolation(CPVI) group|PROCEDURE: Posterior box isolation(POBI) group|PROCEDURE: POBI+Anterior linear ablation(AL) group	Safety evaluation: Procedure-related cardiac complication rate, -including open cardiac surgery, cerebral infarction, pericardial effusion or cardiac tamponade, hematoma in the inguinal puncture site and vascular complications within 30 days post procedure., within 30 days post procedure|Efficacy evaluation: clinical recurrence rate, - Defined as atrial fibrillation or atrial tachycardia \> 30 se…	procedure time, immediate after the procedure|hospitalization duration, immediate after the discharge|Comparison of anti-arrhythmic drug or anticoagulation therapy related complication rate, immediate after the procedure, 1 week, 3,6,12,18,24,36 months after procedure.|rate of electrical cardioversion, immediate after the procedure, 1 week, 3,6,12,18,24,36 months after procedure.|rate of cardiova…	Yonsei University		INTERVENTIONAL
NCT04897204	Left Atrial Appendage Electrical Isolation in Persistent Atrial Fibrillation	https://clinicaltrials.gov/study/NCT04897204		UNKNOWN	This project intends to enroll patients with persistent atrial fibrillation who are planning to undergo catheter ablation of atrial fibrillation. The two groups of patients were routinely performed atrial fibrillation pulmonary vein isolation and linear ablation with left atrial appendage occlusion. The experimental group received additional left atrial appendage electrical isolation before the l…	NO	Atrial Fibrillation|Left Atrial Appendage|Left Atrial Appendage Occlusion|Catheter Ablation	PROCEDURE: Catheter ablation and left atrial appendage occlusion|PROCEDURE: Additional left atrial appendage electrical isolation combined with catheter ablation and left atrial appendage occlusion	Atrial fibrillation recurrence, outside the 3-month blank period after surgery, ECG and Holter recorded rapid atrial arrhythmia greater than 30S., one year after operation|Stroke/TIA, Patients may have cerebral ischemia, such as sudden limb movement and sensory disturbance, aphasia, transient blindness in one eye, etc., disturbance of consciousness, or symptoms of vertebral artery ischemia, such …		Xinhua Hospital, Shanghai Jiao Tong University School of Medicine	ZHONGNANSHAN MEDICAL FOUNDATION OF GUANGDONG PROVINCE	INTERVENTIONAL
NCT05758805	Esophageal Injury of a Tip CF Sensing Ablation Catheter for HP-SD of Paroxysmal and Persistent AF (ESO-SAFE-HP-RF)	https://clinicaltrials.gov/study/NCT05758805	ESO-SAFE-HP-RF	NOT_YET_RECRUITING	This pilot, prospective, interventional, monocentric, independent, and no-profit clinical trial aims to investigate and evaluate the proportion, acute and chronic characteristics, and outcomes of esophageal thermal injury (ETI) in AF ablation using a high-power, short-duration (HP-SD) setting with contact force (CF) sensing tip ablation catheter in standard clinical practice. The main questions i…	NO	Atrial Fibrillation|Esophageal Perforation|Esophageal Fistula	DEVICE: mini-invasive esophagoscopy|DEVICE: HP-SD AF ablation by a CF sensing catheter	Proportion of the acute esophageal thermal injury (ETI), Evaluate the acute proportion of the esophageal thermal injury (ETI), 1-3 days after AF ablation procedure	Factors influencing RF procedure on ETI development, Contribution of the factors influencing RF procedure (contact force, impedance, RF power, RF time) on ETI development, 1-3 days after AF ablation procedure|Esophageal temperature by an esophageal continuous monitoring device, Celsius degree., during AF ablation procedure|ETI monitoring, Chronic (every 3 months until healing) evaluation of disco…	Quovadis Associazione	Abbott	INTERVENTIONAL
NCT05610215	Concomitant Hybrid Versus Catheter Ablation for Atrial Fibrillation With Hypertrophic Cardiomyopathy	https://clinicaltrials.gov/study/NCT05610215		NOT_YET_RECRUITING	The goal of this clinical trial is to compare the rhythm control effect in hypertrophic non-obstructive patients with non-paroxysmal atrial fibrillation by either concomitant catheter endocardial and thoracoscopic epicardial ablation or catheter ablation alone. The study aims to see if concomitant hybrid ablation can more effectively achieve rhythm control effect than catheter ablation alone in n…	NO	Atrial Fibrillation|Cardiomyopathy, Hypertrophic|Radiofrequency Ablation	PROCEDURE: hybrid ablation|PROCEDURE: catheter ablation	Freedom from documented atrial fibrillation, freedom from documented AF episodes \>30 seconds by 72-hour monitoring, 12 months	All cause mortality, death by any reason, 12 months|Cardiovascular related mortality, death that related to cardiogenic causes, 12 months|Stroke, Any stroke or TIA diagnosed in the clinical record after the completion of the intervention, 12 months|Periferal arterial embolism, Periferal arterial embolism, 12 months|All-cause rehospitalization, Rehospitalized by any reason, 12 months|Heart failure…	China National Center for Cardiovascular Diseases		INTERVENTIONAL
NCT05251545	Randomized Trial: High Power Short Duration Versus Ablation Index	https://clinicaltrials.gov/study/NCT05251545		RECRUITING	The single procedure success rates of durable pulmonary vein isolation (PVI) for paroxysmal atrial fibrillation (PAF) varies between 80 and 90 %. This prospective, randomized study investigated the efficacy of pulmonary vein isolation with RF-energy following the CLOSE protocol with standard energy application (30 Watts) versus PVI with RF-energy with high power settings (45 Watts).	NO	Atrial Fibrillation Paroxysmal|Catheter Ablation	OTHER: Pulmonary vein isolation	Single procedure success rate, identified by 48-hours Holder-ECGs every three months, Freedom of any atrial arrhythmia of more than 30 sec during a follow-up period of 12 months after the first procedure., 1 year	Procedural data, procedural time, 1 year	Robert Bosch Medical Center		INTERVENTIONAL
NCT Number	Study Title	Study URL	Acronym	Study Status	Brief Summary	Study Results	Conditions	Interventions	Primary Outcome Measures	Secondary Outcome Measures	Sponsor	Collaborators	Study Type
NCT03832959	Esophageal Damage Protection During Pulmonary Vein Ablation. Pilot Study.	https://clinicaltrials.gov/study/NCT03832959		UNKNOWN	Catheter ablation of atrial fibrillation with electrical isolation of the pulmonary veins in the left atrium carries risk of esophagus thermal lesion. EnsoETM is a device . This study evaluates the benefit of using the EnsoETM, a device device for esophageal temperature adjustments, during catheter ablation of atrial fibrillation. Half of participants will undergo esophageal temperature adjustmen…	NO	Atrial Fibrillation|Catheter Ablation|Esophageal Fistula|Esophageal Diseases|Arrhythmias, Cardiac	DEVICE: EnsoETM	Presence of esophageal damage, Presence of esophageal lesions will be determined after ablation using esophagogastroscopy., 1 day|Severity of esophageal damage, Degree of esophageal lesions will be determined after ablation using esophagogastroscopy. Degree of esophageal lesions severity will be determined according to the Zargar endoscopy classification (0, I, IIa, IIb, IIIa, IIIb, IV), 1 day|Pr…	Recurrence of atrial fibrillation, Recurrence of atrial fibrillation after catheter ablation will be determined in the follow-up: 1. clinically, as episodes with high clinical suspicion of being atrial fibrillation despite no ECG documentation 2. documented in ECG or in 24-hours holter monitoring, and defined as an episode lasting more than 30 seconds. 24-hours holter monitoring will be performed…	Fundació Institut de Recerca de l'Hospital de la Santa Creu i Sant Pau		INTERVENTIONAL
NCT05481359	AF-FLOW Registry: This Study is to Evaluate Ablamap Software in Patients Undergoing Ablation for Atrial Fibrillation.	https://clinicaltrials.gov/study/NCT05481359		ACTIVE_NOT_RECRUITING	This post-market global registry will evaluate the ability of the Ablamap® Software to identify atrial fibrillation sources and guide ablation therapy in patients with atrial fibrillation.	NO	Atrial Fibrillation, Persistent|Atrial Fibrillation|Arrhythmias, Cardiac|Heart Diseases|Cardiovascular Diseases|Pathologic Processes	DEVICE: Ablamap Software	Acute procedure success defined as the ability to successfully ablate AF sources identified by the Ablamap software, The ability to successfully ablate AF sources identified by the Electrographic FLOW maps of the atria pre and post ablation to determine if there is a diminished or absence of the source., During the procedure	Freedom from documented episodes of AF recurrence, Freedom from documented episodes of atrial fibrillation recurrence following the blanking period (90 days post procedure through 12 months)., 3-12 months	Ablacon, Inc.		OBSERVATIONAL
NCT04632550	Giant Left Atrium Atrial fibrillatioN CathEter Ablation, Posterior Box Isolation vs. Dallas Lesion Set	https://clinicaltrials.gov/study/NCT04632550		NOT_YET_RECRUITING	Although the additional linear ablation after pulmonary vein isolation (PVI) is a class IIB indication for AF catheter ablation in patients with persistent AF, no clear benefit has been demonstrated in the recent randomized clinical trials (STAR-AF2 or POBI trials). Nevertheless, in the retrospective cohort data of this research team, additional POBI and AL were helpful in persistent AF patients …	NO	Atrial Fibrillation	PROCEDURE: Circumferential pulmonary vein isolation(CPVI) group|PROCEDURE: Posterior box isolation(POBI) group|PROCEDURE: POBI+Anterior linear ablation(AL) group	Safety evaluation: Procedure-related cardiac complication rate, -including open cardiac surgery, cerebral infarction, pericardial effusion or cardiac tamponade, hematoma in the inguinal puncture site and vascular complications within 30 days post procedure., within 30 days post procedure|Efficacy evaluation: clinical recurrence rate, - Defined as atrial fibrillation or atrial tachycardia \> 30 se…	procedure time, immediate after the procedure|hospitalization duration, immediate after the discharge|Comparison of anti-arrhythmic drug or anticoagulation therapy related complication rate, immediate after the procedure, 1 week, 3,6,12,18,24,36 months after procedure.|rate of electrical cardioversion, immediate after the procedure, 1 week, 3,6,12,18,24,36 months after procedure.|rate of cardiova…	Yonsei University		INTERVENTIONAL
NCT04897204	Left Atrial Appendage Electrical Isolation in Persistent Atrial Fibrillation	https://clinicaltrials.gov/study/NCT04897204		UNKNOWN	This project intends to enroll patients with persistent atrial fibrillation who are planning to undergo catheter ablation of atrial fibrillation. The two groups of patients were routinely performed atrial fibrillation pulmonary vein isolation and linear ablation with left atrial appendage occlusion. The experimental group received additional left atrial appendage electrical isolation before the l…	NO	Atrial Fibrillation|Left Atrial Appendage|Left Atrial Appendage Occlusion|Catheter Ablation	PROCEDURE: Catheter ablation and left atrial appendage occlusion|PROCEDURE: Additional left atrial appendage electrical isolation combined with catheter ablation and left atrial appendage occlusion	Atrial fibrillation recurrence, outside the 3-month blank period after surgery, ECG and Holter recorded rapid atrial arrhythmia greater than 30S., one year after operation|Stroke/TIA, Patients may have cerebral ischemia, such as sudden limb movement and sensory disturbance, aphasia, transient blindness in one eye, etc., disturbance of consciousness, or symptoms of vertebral artery ischemia, such …		Xinhua Hospital, Shanghai Jiao Tong University School of Medicine	ZHONGNANSHAN MEDICAL FOUNDATION OF GUANGDONG PROVINCE	INTERVENTIONAL
NCT05758805	Esophageal Injury of a Tip CF Sensing Ablation Catheter for HP-SD of Paroxysmal and Persistent AF (ESO-SAFE-HP-RF)	https://clinicaltrials.gov/study/NCT05758805	ESO-SAFE-HP-RF	NOT_YET_RECRUITING	This pilot, prospective, interventional, monocentric, independent, and no-profit clinical trial aims to investigate and evaluate the proportion, acute and chronic characteristics, and outcomes of esophageal thermal injury (ETI) in AF ablation using a high-power, short-duration (HP-SD) setting with contact force (CF) sensing tip ablation catheter in standard clinical practice. The main questions i…	NO	Atrial Fibrillation|Esophageal Perforation|Esophageal Fistula	DEVICE: mini-invasive esophagoscopy|DEVICE: HP-SD AF ablation by a CF sensing catheter	Proportion of the acute esophageal thermal injury (ETI), Evaluate the acute proportion of the esophageal thermal injury (ETI), 1-3 days after AF ablation procedure	Factors influencing RF procedure on ETI development, Contribution of the factors influencing RF procedure (contact force, impedance, RF power, RF time) on ETI development, 1-3 days after AF ablation procedure|Esophageal temperature by an esophageal continuous monitoring device, Celsius degree., during AF ablation procedure|ETI monitoring, Chronic (every 3 months until healing) evaluation of disco…	Quovadis Associazione	Abbott	INTERVENTIONAL
NCT05610215	Concomitant Hybrid Versus Catheter Ablation for Atrial Fibrillation With Hypertrophic Cardiomyopathy	https://clinicaltrials.gov/study/NCT05610215		NOT_YET_RECRUITING	The goal of this clinical trial is to compare the rhythm control effect in hypertrophic non-obstructive patients with non-paroxysmal atrial fibrillation by either concomitant catheter endocardial and thoracoscopic epicardial ablation or catheter ablation alone. The study aims to see if concomitant hybrid ablation can more effectively achieve rhythm control effect than catheter ablation alone in n…	NO	Atrial Fibrillation|Cardiomyopathy, Hypertrophic|Radiofrequency Ablation	PROCEDURE: hybrid ablation|PROCEDURE: catheter ablation	Freedom from documented atrial fibrillation, freedom from documented AF episodes \>30 seconds by 72-hour monitoring, 12 months	All cause mortality, death by any reason, 12 months|Cardiovascular related mortality, death that related to cardiogenic causes, 12 months|Stroke, Any stroke or TIA diagnosed in the clinical record after the completion of the intervention, 12 months|Periferal arterial embolism, Periferal arterial embolism, 12 months|All-cause rehospitalization, Rehospitalized by any reason, 12 months|Heart failure…	China National Center for Cardiovascular Diseases		INTERVENTIONAL
NCT05251545	Randomized Trial: High Power Short Duration Versus Ablation Index	https://clinicaltrials.gov/study/NCT05251545		RECRUITING	The single procedure success rates of durable pulmonary vein isolation (PVI) for paroxysmal atrial fibrillation (PAF) varies between 80 and 90 %. This prospective, randomized study investigated the efficacy of pulmonary vein isolation with RF-energy following the CLOSE protocol with standard energy application (30 Watts) versus PVI with RF-energy with high power settings (45 Watts).	NO	Atrial Fibrillation Paroxysmal|Catheter Ablation	OTHER: Pulmonary vein isolation	Single procedure success rate, identified by 48-hours Holder-ECGs every three months, Freedom of any atrial arrhythmia of more than 30 sec during a follow-up period of 12 months after the first procedure., 1 year	Procedural data, procedural time, 1 year	Robert Bosch Medical Center		INTERVENTIONAL
NCT Number	Study Title	Study URL	Acronym	Study Status	Brief Summary	Study Results	Conditions	Interventions	Primary Outcome Measures	Secondary Outcome Measures	Sponsor	Collaborators	Study Type
NCT03832959	Esophageal Damage Protection During Pulmonary Vein Ablation. Pilot Study.	https://clinicaltrials.gov/study/NCT03832959		UNKNOWN	Catheter ablation of atrial fibrillation with electrical isolation of the pulmonary veins in the left atrium carries risk of esophagus thermal lesion. EnsoETM is a device . This study evaluates the benefit of using the EnsoETM, a device device for esophageal temperature adjustments, during catheter ablation of atrial fibrillation. Half of participants will undergo esophageal temperature adjustmen…	NO	Atrial Fibrillation|Catheter Ablation|Esophageal Fistula|Esophageal Diseases|Arrhythmias, Cardiac	DEVICE: EnsoETM	Presence of esophageal damage, Presence of esophageal lesions will be determined after ablation using esophagogastroscopy., 1 day|Severity of esophageal damage, Degree of esophageal lesions will be determined after ablation using esophagogastroscopy. Degree of esophageal lesions severity will be determined according to the Zargar endoscopy classification (0, I, IIa, IIb, IIIa, IIIb, IV), 1 day|Pr…	Recurrence of atrial fibrillation, Recurrence of atrial fibrillation after catheter ablation will be determined in the follow-up: 1. clinically, as episodes with high clinical suspicion of being atrial fibrillation despite no ECG documentation 2. documented in ECG or in 24-hours holter monitoring, and defined as an episode lasting more than 30 seconds. 24-hours holter monitoring will be performed…	Fundació Institut de Recerca de l'Hospital de la Santa Creu i Sant Pau		INTERVENTIONAL
NCT05481359	AF-FLOW Registry: This Study is to Evaluate Ablamap Software in Patients Undergoing Ablation for Atrial Fibrillation.	https://clinicaltrials.gov/study/NCT05481359		ACTIVE_NOT_RECRUITING	This post-market global registry will evaluate the ability of the Ablamap® Software to identify atrial fibrillation sources and guide ablation therapy in patients with atrial fibrillation.	NO	Atrial Fibrillation, Persistent|Atrial Fibrillation|Arrhythmias, Cardiac|Heart Diseases|Cardiovascular Diseases|Pathologic Processes	DEVICE: Ablamap Software	Acute procedure success defined as the ability to successfully ablate AF sources identified by the Ablamap software, The ability to successfully ablate AF sources identified by the Electrographic FLOW maps of the atria pre and post ablation to determine if there is a diminished or absence of the source., During the procedure	Freedom from documented episodes of AF recurrence, Freedom from documented episodes of atrial fibrillation recurrence following the blanking period (90 days post procedure through 12 months)., 3-12 months	Ablacon, Inc.		OBSERVATIONAL
NCT04632550	Giant Left Atrium Atrial fibrillatioN CathEter Ablation, Posterior Box Isolation vs. Dallas Lesion Set	https://clinicaltrials.gov/study/NCT04632550		NOT_YET_RECRUITING	Although the additional linear ablation after pulmonary vein isolation (PVI) is a class IIB indication for AF catheter ablation in patients with persistent AF, no clear benefit has been demonstrated in the recent randomized clinical trials (STAR-AF2 or POBI trials). Nevertheless, in the retrospective cohort data of this research team, additional POBI and AL were helpful in persistent AF patients …	NO	Atrial Fibrillation	PROCEDURE: Circumferential pulmonary vein isolation(CPVI) group|PROCEDURE: Posterior box isolation(POBI) group|PROCEDURE: POBI+Anterior linear ablation(AL) group	Safety evaluation: Procedure-related cardiac complication rate, -including open cardiac surgery, cerebral infarction, pericardial effusion or cardiac tamponade, hematoma in the inguinal puncture site and vascular complications within 30 days post procedure., within 30 days post procedure|Efficacy evaluation: clinical recurrence rate, - Defined as atrial fibrillation or atrial tachycardia \> 30 se…	procedure time, immediate after the procedure|hospitalization duration, immediate after the discharge|Comparison of anti-arrhythmic drug or anticoagulation therapy related complication rate, immediate after the procedure, 1 week, 3,6,12,18,24,36 months after procedure.|rate of electrical cardioversion, immediate after the procedure, 1 week, 3,6,12,18,24,36 months after procedure.|rate of cardiova…	Yonsei University		INTERVENTIONAL
NCT04897204	Left Atrial Appendage Electrical Isolation in Persistent Atrial Fibrillation	https://clinicaltrials.gov/study/NCT04897204		UNKNOWN	This project intends to enroll patients with persistent atrial fibrillation who are planning to undergo catheter ablation of atrial fibrillation. The two groups of patients were routinely performed atrial fibrillation pulmonary vein isolation and linear ablation with left atrial appendage occlusion. The experimental group received additional left atrial appendage electrical isolation before the l…	NO	Atrial Fibrillation|Left Atrial Appendage|Left Atrial Appendage Occlusion|Catheter Ablation	PROCEDURE: Catheter ablation and left atrial appendage occlusion|PROCEDURE: Additional left atrial appendage electrical isolation combined with catheter ablation and left atrial appendage occlusion	Atrial fibrillation recurrence, outside the 3-month blank period after surgery, ECG and Holter recorded rapid atrial arrhythmia greater than 30S., one year after operation|Stroke/TIA, Patients may have cerebral ischemia, such as sudden limb movement and sensory disturbance, aphasia, transient blindness in one eye, etc., disturbance of consciousness, or symptoms of vertebral artery ischemia, such …		Xinhua Hospital, Shanghai Jiao Tong University School of Medicine	ZHONGNANSHAN MEDICAL FOUNDATION OF GUANGDONG PROVINCE	INTERVENTIONAL
NCT05758805	Esophageal Injury of a Tip CF Sensing Ablation Catheter for HP-SD of Paroxysmal and Persistent AF (ESO-SAFE-HP-RF)	https://clinicaltrials.gov/study/NCT05758805	ESO-SAFE-HP-RF	NOT_YET_RECRUITING	This pilot, prospective, interventional, monocentric, independent, and no-profit clinical trial aims to investigate and evaluate the proportion, acute and chronic characteristics, and outcomes of esophageal thermal injury (ETI) in AF ablation using a high-power, short-duration (HP-SD) setting with contact force (CF) sensing tip ablation catheter in standard clinical practice. The main questions i…	NO	Atrial Fibrillation|Esophageal Perforation|Esophageal Fistula	DEVICE: mini-invasive esophagoscopy|DEVICE: HP-SD AF ablation by a CF sensing catheter	Proportion of the acute esophageal thermal injury (ETI), Evaluate the acute proportion of the esophageal thermal injury (ETI), 1-3 days after AF ablation procedure	Factors influencing RF procedure on ETI development, Contribution of the factors influencing RF procedure (contact force, impedance, RF power, RF time) on ETI development, 1-3 days after AF ablation procedure|Esophageal temperature by an esophageal continuous monitoring device, Celsius degree., during AF ablation procedure|ETI monitoring, Chronic (every 3 months until healing) evaluation of disco…	Quovadis Associazione	Abbott	INTERVENTIONAL
NCT05610215	Concomitant Hybrid Versus Catheter Ablation for Atrial Fibrillation With Hypertrophic Cardiomyopathy	https://clinicaltrials.gov/study/NCT05610215		NOT_YET_RECRUITING	The goal of this clinical trial is to compare the rhythm control effect in hypertrophic non-obstructive patients with non-paroxysmal atrial fibrillation by either concomitant catheter endocardial and thoracoscopic epicardial ablation or catheter ablation alone. The study aims to see if concomitant hybrid ablation can more effectively achieve rhythm control effect than catheter ablation alone in n…	NO	Atrial Fibrillation|Cardiomyopathy, Hypertrophic|Radiofrequency Ablation	PROCEDURE: hybrid ablation|PROCEDURE: catheter ablation	Freedom from documented atrial fibrillation, freedom from documented AF episodes \>30 seconds by 72-hour monitoring, 12 months	All cause mortality, death by any reason, 12 months|Cardiovascular related mortality, death that related to cardiogenic causes, 12 months|Stroke, Any stroke or TIA diagnosed in the clinical record after the completion of the intervention, 12 months|Periferal arterial embolism, Periferal arterial embolism, 12 months|All-cause rehospitalization, Rehospitalized by any reason, 12 months|Heart failure…	China National Center for Cardiovascular Diseases		INTERVENTIONAL
NCT05251545	Randomized Trial: High Power Short Duration Versus Ablation Index	https://clinicaltrials.gov/study/NCT05251545		RECRUITING	The single procedure success rates of durable pulmonary vein isolation (PVI) for paroxysmal atrial fibrillation (PAF) varies between 80 and 90 %. This prospective, randomized study investigated the efficacy of pulmonary vein isolation with RF-energy following the CLOSE protocol with standard energy application (30 Watts) versus PVI with RF-energy with high power settings (45 Watts).	NO	Atrial Fibrillation Paroxysmal|Catheter Ablation	OTHER: Pulmonary vein isolation	Single procedure success rate, identified by 48-hours Holder-ECGs every three months, Freedom of any atrial arrhythmia of more than 30 sec during a follow-up period of 12 months after the first procedure., 1 year	Procedural data, procedural time, 1 year	Robert Bosch Medical Center		INTERVENTIONAL
NCT Number	Study Title	Study URL	Acronym	Study Status	Brief Summary	Study Results	Conditions	Interventions	Primary Outcome Measures	Secondary Outcome Measures	Sponsor	Collaborators	Study Type
NCT03832959	Esophageal Damage Protection During Pulmonary Vein Ablation. Pilot Study.	https://clinicaltrials.gov/study/NCT03832959		UNKNOWN	Catheter ablation of atrial fibrillation with electrical isolation of the pulmonary veins in the left atrium carries risk of esophagus thermal lesion. EnsoETM is a device . This study evaluates the benefit of using the EnsoETM, a device device for esophageal temperature adjustments, during catheter ablation of atrial fibrillation. Half of participants will undergo esophageal temperature adjustmen…	NO	Atrial Fibrillation|Catheter Ablation|Esophageal Fistula|Esophageal Diseases|Arrhythmias, Cardiac	DEVICE: EnsoETM	Presence of esophageal damage, Presence of esophageal lesions will be determined after ablation using esophagogastroscopy., 1 day|Severity of esophageal damage, Degree of esophageal lesions will be determined after ablation using esophagogastroscopy. Degree of esophageal lesions severity will be determined according to the Zargar endoscopy classification (0, I, IIa, IIb, IIIa, IIIb, IV), 1 day|Pr…	Recurrence of atrial fibrillation, Recurrence of atrial fibrillation after catheter ablation will be determined in the follow-up: 1. clinically, as episodes with high clinical suspicion of being atrial fibrillation despite no ECG documentation 2. documented in ECG or in 24-hours holter monitoring, and defined as an episode lasting more than 30 seconds. 24-hours holter monitoring will be performed…	Fundació Institut de Recerca de l'Hospital de la Santa Creu i Sant Pau		INTERVENTIONAL
NCT05481359	AF-FLOW Registry: This Study is to Evaluate Ablamap Software in Patients Undergoing Ablation for Atrial Fibrillation.	https://clinicaltrials.gov/study/NCT05481359		ACTIVE_NOT_RECRUITING	This post-market global registry will evaluate the ability of the Ablamap® Software to identify atrial fibrillation sources and guide ablation therapy in patients with atrial fibrillation.	NO	Atrial Fibrillation, Persistent|Atrial Fibrillation|Arrhythmias, Cardiac|Heart Diseases|Cardiovascular Diseases|Pathologic Processes	DEVICE: Ablamap Software	Acute procedure success defined as the ability to successfully ablate AF sources identified by the Ablamap software, The ability to successfully ablate AF sources identified by the Electrographic FLOW maps of the atria pre and post ablation to determine if there is a diminished or absence of the source., During the procedure	Freedom from documented episodes of AF recurrence, Freedom from documented episodes of atrial fibrillation recurrence following the blanking period (90 days post procedure through 12 months)., 3-12 months	Ablacon, Inc.		OBSERVATIONAL
NCT04632550	Giant Left Atrium Atrial fibrillatioN CathEter Ablation, Posterior Box Isolation vs. Dallas Lesion Set	https://clinicaltrials.gov/study/NCT04632550		NOT_YET_RECRUITING	Although the additional linear ablation after pulmonary vein isolation (PVI) is a class IIB indication for AF catheter ablation in patients with persistent AF, no clear benefit has been demonstrated in the recent randomized clinical trials (STAR-AF2 or POBI trials). Nevertheless, in the retrospective cohort data of this research team, additional POBI and AL were helpful in persistent AF patients …	NO	Atrial Fibrillation	PROCEDURE: Circumferential pulmonary vein isolation(CPVI) group|PROCEDURE: Posterior box isolation(POBI) group|PROCEDURE: POBI+Anterior linear ablation(AL) group	Safety evaluation: Procedure-related cardiac complication rate, -including open cardiac surgery, cerebral infarction, pericardial effusion or cardiac tamponade, hematoma in the inguinal puncture site and vascular complications within 30 days post procedure., within 30 days post procedure|Efficacy evaluation: clinical recurrence rate, - Defined as atrial fibrillation or atrial tachycardia \> 30 se…	procedure time, immediate after the procedure|hospitalization duration, immediate after the discharge|Comparison of anti-arrhythmic drug or anticoagulation therapy related complication rate, immediate after the procedure, 1 week, 3,6,12,18,24,36 months after procedure.|rate of electrical cardioversion, immediate after the procedure, 1 week, 3,6,12,18,24,36 months after procedure.|rate of cardiova…	Yonsei University		INTERVENTIONAL
NCT04897204	Left Atrial Appendage Electrical Isolation in Persistent Atrial Fibrillation	https://clinicaltrials.gov/study/NCT04897204		UNKNOWN	This project intends to enroll patients with persistent atrial fibrillation who are planning to undergo catheter ablation of atrial fibrillation. The two groups of patients were routinely performed atrial fibrillation pulmonary vein isolation and linear ablation with left atrial appendage occlusion. The experimental group received additional left atrial appendage electrical isolation before the l…	NO	Atrial Fibrillation|Left Atrial Appendage|Left Atrial Appendage Occlusion|Catheter Ablation	PROCEDURE: Catheter ablation and left atrial appendage occlusion|PROCEDURE: Additional left atrial appendage electrical isolation combined with catheter ablation and left atrial appendage occlusion	Atrial fibrillation recurrence, outside the 3-month blank period after surgery, ECG and Holter recorded rapid atrial arrhythmia greater than 30S., one year after operation|Stroke/TIA, Patients may have cerebral ischemia, such as sudden limb movement and sensory disturbance, aphasia, transient blindness in one eye, etc., disturbance of consciousness, or symptoms of vertebral artery ischemia, such …		Xinhua Hospital, Shanghai Jiao Tong University School of Medicine	ZHONGNANSHAN MEDICAL FOUNDATION OF GUANGDONG PROVINCE	INTERVENTIONAL
NCT05758805	Esophageal Injury of a Tip CF Sensing Ablation Catheter for HP-SD of Paroxysmal and Persistent AF (ESO-SAFE-HP-RF)	https://clinicaltrials.gov/study/NCT05758805	ESO-SAFE-HP-RF	NOT_YET_RECRUITING	This pilot, prospective, interventional, monocentric, independent, and no-profit clinical trial aims to investigate and evaluate the proportion, acute and chronic characteristics, and outcomes of esophageal thermal injury (ETI) in AF ablation using a high-power, short-duration (HP-SD) setting with contact force (CF) sensing tip ablation catheter in standard clinical practice. The main questions i…	NO	Atrial Fibrillation|Esophageal Perforation|Esophageal Fistula	DEVICE: mini-invasive esophagoscopy|DEVICE: HP-SD AF ablation by a CF sensing catheter	Proportion of the acute esophageal thermal injury (ETI), Evaluate the acute proportion of the esophageal thermal injury (ETI), 1-3 days after AF ablation procedure	Factors influencing RF procedure on ETI development, Contribution of the factors influencing RF procedure (contact force, impedance, RF power, RF time) on ETI development, 1-3 days after AF ablation procedure|Esophageal temperature by an esophageal continuous monitoring device, Celsius degree., during AF ablation procedure|ETI monitoring, Chronic (every 3 months until healing) evaluation of disco…	Quovadis Associazione	Abbott	INTERVENTIONAL
NCT05610215	Concomitant Hybrid Versus Catheter Ablation for Atrial Fibrillation With Hypertrophic Cardiomyopathy	https://clinicaltrials.gov/study/NCT05610215		NOT_YET_RECRUITING	The goal of this clinical trial is to compare the rhythm control effect in hypertrophic non-obstructive patients with non-paroxysmal atrial fibrillation by either concomitant catheter endocardial and thoracoscopic epicardial ablation or catheter ablation alone. The study aims to see if concomitant hybrid ablation can more effectively achieve rhythm control effect than catheter ablation alone in n…	NO	Atrial Fibrillation|Cardiomyopathy, Hypertrophic|Radiofrequency Ablation	PROCEDURE: hybrid ablation|PROCEDURE: catheter ablation	Freedom from documented atrial fibrillation, freedom from documented AF episodes \>30 seconds by 72-hour monitoring, 12 months	All cause mortality, death by any reason, 12 months|Cardiovascular related mortality, death that related to cardiogenic causes, 12 months|Stroke, Any stroke or TIA diagnosed in the clinical record after the completion of the intervention, 12 months|Periferal arterial embolism, Periferal arterial embolism, 12 months|All-cause rehospitalization, Rehospitalized by any reason, 12 months|Heart failure…	China National Center for Cardiovascular Diseases		INTERVENTIONAL
NCT05251545	Randomized Trial: High Power Short Duration Versus Ablation Index	https://clinicaltrials.gov/study/NCT05251545		RECRUITING	The single procedure success rates of durable pulmonary vein isolation (PVI) for paroxysmal atrial fibrillation (PAF) varies between 80 and 90 %. This prospective, randomized study investigated the efficacy of pulmonary vein isolation with RF-energy following the CLOSE protocol with standard energy application (30 Watts) versus PVI with RF-energy with high power settings (45 Watts).	NO	Atrial Fibrillation Paroxysmal|Catheter Ablation	OTHER: Pulmonary vein isolation	Single procedure success rate, identified by 48-hours Holder-ECGs every three months, Freedom of any atrial arrhythmia of more than 30 sec during a follow-up period of 12 months after the first procedure., 1 year	Procedural data, procedural time, 1 year	Robert Bosch Medical Center		INTERVENTIONAL
NCT Number	Study Title	Study URL	Acronym	Study Status	Brief Summary	Study Results	Conditions	Interventions	Primary Outcome Measures	Secondary Outcome Measures	Sponsor	Collaborators	Study Type
NCT03832959	Esophageal Damage Protection During Pulmonary Vein Ablation. Pilot Study.	https://clinicaltrials.gov/study/NCT03832959		UNKNOWN	Catheter ablation of atrial fibrillation with electrical isolation of the pulmonary veins in the left atrium carries risk of esophagus thermal lesion. EnsoETM is a device . This study evaluates the benefit of using the EnsoETM, a device device for esophageal temperature adjustments, during catheter ablation of atrial fibrillation. Half of participants will undergo esophageal temperature adjustmen…	NO	Atrial Fibrillation|Catheter Ablation|Esophageal Fistula|Esophageal Diseases|Arrhythmias, Cardiac	DEVICE: EnsoETM	Presence of esophageal damage, Presence of esophageal lesions will be determined after ablation using esophagogastroscopy., 1 day|Severity of esophageal damage, Degree of esophageal lesions will be determined after ablation using esophagogastroscopy. Degree of esophageal lesions severity will be determined according to the Zargar endoscopy classification (0, I, IIa, IIb, IIIa, IIIb, IV), 1 day|Pr…	Recurrence of atrial fibrillation, Recurrence of atrial fibrillation after catheter ablation will be determined in the follow-up: 1. clinically, as episodes with high clinical suspicion of being atrial fibrillation despite no ECG documentation 2. documented in ECG or in 24-hours holter monitoring, and defined as an episode lasting more than 30 seconds. 24-hours holter monitoring will be performed…	Fundació Institut de Recerca de l'Hospital de la Santa Creu i Sant Pau		INTERVENTIONAL
NCT05481359	AF-FLOW Registry: This Study is to Evaluate Ablamap Software in Patients Undergoing Ablation for Atrial Fibrillation.	https://clinicaltrials.gov/study/NCT05481359		ACTIVE_NOT_RECRUITING	This post-market global registry will evaluate the ability of the Ablamap® Software to identify atrial fibrillation sources and guide ablation therapy in patients with atrial fibrillation.	NO	Atrial Fibrillation, Persistent|Atrial Fibrillation|Arrhythmias, Cardiac|Heart Diseases|Cardiovascular Diseases|Pathologic Processes	DEVICE: Ablamap Software	Acute procedure success defined as the ability to successfully ablate AF sources identified by the Ablamap software, The ability to successfully ablate AF sources identified by the Electrographic FLOW maps of the atria pre and post ablation to determine if there is a diminished or absence of the source., During the procedure	Freedom from documented episodes of AF recurrence, Freedom from documented episodes of atrial fibrillation recurrence following the blanking period (90 days post procedure through 12 months)., 3-12 months	Ablacon, Inc.		OBSERVATIONAL
NCT04632550	Giant Left Atrium Atrial fibrillatioN CathEter Ablation, Posterior Box Isolation vs. Dallas Lesion Set	https://clinicaltrials.gov/study/NCT04632550		NOT_YET_RECRUITING	Although the additional linear ablation after pulmonary vein isolation (PVI) is a class IIB indication for AF catheter ablation in patients with persistent AF, no clear benefit has been demonstrated in the recent randomized clinical trials (STAR-AF2 or POBI trials). Nevertheless, in the retrospective cohort data of this research team, additional POBI and AL were helpful in persistent AF patients …	NO	Atrial Fibrillation	PROCEDURE: Circumferential pulmonary vein isolation(CPVI) group|PROCEDURE: Posterior box isolation(POBI) group|PROCEDURE: POBI+Anterior linear ablation(AL) group	Safety evaluation: Procedure-related cardiac complication rate, -including open cardiac surgery, cerebral infarction, pericardial effusion or cardiac tamponade, hematoma in the inguinal puncture site and vascular complications within 30 days post procedure., within 30 days post procedure|Efficacy evaluation: clinical recurrence rate, - Defined as atrial fibrillation or atrial tachycardia \> 30 se…	procedure time, immediate after the procedure|hospitalization duration, immediate after the discharge|Comparison of anti-arrhythmic drug or anticoagulation therapy related complication rate, immediate after the procedure, 1 week, 3,6,12,18,24,36 months after procedure.|rate of electrical cardioversion, immediate after the procedure, 1 week, 3,6,12,18,24,36 months after procedure.|rate of cardiova…	Yonsei University		INTERVENTIONAL
NCT04897204	Left Atrial Appendage Electrical Isolation in Persistent Atrial Fibrillation	https://clinicaltrials.gov/study/NCT04897204		UNKNOWN	This project intends to enroll patients with persistent atrial fibrillation who are planning to undergo catheter ablation of atrial fibrillation. The two groups of patients were routinely performed atrial fibrillation pulmonary vein isolation and linear ablation with left atrial appendage occlusion. The experimental group received additional left atrial appendage electrical isolation before the l…	NO	Atrial Fibrillation|Left Atrial Appendage|Left Atrial Appendage Occlusion|Catheter Ablation	PROCEDURE: Catheter ablation and left atrial appendage occlusion|PROCEDURE: Additional left atrial appendage electrical isolation combined with catheter ablation and left atrial appendage occlusion	Atrial fibrillation recurrence, outside the 3-month blank period after surgery, ECG and Holter recorded rapid atrial arrhythmia greater than 30S., one year after operation|Stroke/TIA, Patients may have cerebral ischemia, such as sudden limb movement and sensory disturbance, aphasia, transient blindness in one eye, etc., disturbance of consciousness, or symptoms of vertebral artery ischemia, such …		Xinhua Hospital, Shanghai Jiao Tong University School of Medicine	ZHONGNANSHAN MEDICAL FOUNDATION OF GUANGDONG PROVINCE	INTERVENTIONAL
NCT05758805	Esophageal Injury of a Tip CF Sensing Ablation Catheter for HP-SD of Paroxysmal and Persistent AF (ESO-SAFE-HP-RF)	https://clinicaltrials.gov/study/NCT05758805	ESO-SAFE-HP-RF	NOT_YET_RECRUITING	This pilot, prospective, interventional, monocentric, independent, and no-profit clinical trial aims to investigate and evaluate the proportion, acute and chronic characteristics, and outcomes of esophageal thermal injury (ETI) in AF ablation using a high-power, short-duration (HP-SD) setting with contact force (CF) sensing tip ablation catheter in standard clinical practice. The main questions i…	NO	Atrial Fibrillation|Esophageal Perforation|Esophageal Fistula	DEVICE: mini-invasive esophagoscopy|DEVICE: HP-SD AF ablation by a CF sensing catheter	Proportion of the acute esophageal thermal injury (ETI), Evaluate the acute proportion of the esophageal thermal injury (ETI), 1-3 days after AF ablation procedure	Factors influencing RF procedure on ETI development, Contribution of the factors influencing RF procedure (contact force, impedance, RF power, RF time) on ETI development, 1-3 days after AF ablation procedure|Esophageal temperature by an esophageal continuous monitoring device, Celsius degree., during AF ablation procedure|ETI monitoring, Chronic (every 3 months until healing) evaluation of disco…	Quovadis Associazione	Abbott	INTERVENTIONAL
NCT05610215	Concomitant Hybrid Versus Catheter Ablation for Atrial Fibrillation With Hypertrophic Cardiomyopathy	https://clinicaltrials.gov/study/NCT05610215		NOT_YET_RECRUITING	The goal of this clinical trial is to compare the rhythm control effect in hypertrophic non-obstructive patients with non-paroxysmal atrial fibrillation by either concomitant catheter endocardial and thoracoscopic epicardial ablation or catheter ablation alone. The study aims to see if concomitant hybrid ablation can more effectively achieve rhythm control effect than catheter ablation alone in n…	NO	Atrial Fibrillation|Cardiomyopathy, Hypertrophic|Radiofrequency Ablation	PROCEDURE: hybrid ablation|PROCEDURE: catheter ablation	Freedom from documented atrial fibrillation, freedom from documented AF episodes \>30 seconds by 72-hour monitoring, 12 months	All cause mortality, death by any reason, 12 months|Cardiovascular related mortality, death that related to cardiogenic causes, 12 months|Stroke, Any stroke or TIA diagnosed in the clinical record after the completion of the intervention, 12 months|Periferal arterial embolism, Periferal arterial embolism, 12 months|All-cause rehospitalization, Rehospitalized by any reason, 12 months|Heart failure…	China National Center for Cardiovascular Diseases		INTERVENTIONAL
NCT05251545	Randomized Trial: High Power Short Duration Versus Ablation Index	https://clinicaltrials.gov/study/NCT05251545		RECRUITING	The single procedure success rates of durable pulmonary vein isolation (PVI) for paroxysmal atrial fibrillation (PAF) varies between 80 and 90 %. This prospective, randomized study investigated the efficacy of pulmonary vein isolation with RF-energy following the CLOSE protocol with standard energy application (30 Watts) versus PVI with RF-energy with high power settings (45 Watts).	NO	Atrial Fibrillation Paroxysmal|Catheter Ablation	OTHER: Pulmonary vein isolation	Single procedure success rate, identified by 48-hours Holder-ECGs every three months, Freedom of any atrial arrhythmia of more than 30 sec during a follow-up period of 12 months after the first procedure., 1 year	Procedural data, procedural time, 1 year	Robert Bosch Medical Center		INTERVENTIONAL
NCT Number	Study Title	Study URL	Acronym	Study Status	Brief Summary	Study Results	Conditions	Interventions	Primary Outcome Measures	Secondary Outcome Measures	Sponsor	Collaborators	Study Type
NCT03832959	Esophageal Damage Protection During Pulmonary Vein Ablation. Pilot Study.	https://clinicaltrials.gov/study/NCT03832959		UNKNOWN	Catheter ablation of atrial fibrillation with electrical isolation of the pulmonary veins in the left atrium carries risk of esophagus thermal lesion. EnsoETM is a device . This study evaluates the benefit of using the EnsoETM, a device device for esophageal temperature adjustments, during catheter ablation of atrial fibrillation. Half of participants will undergo esophageal temperature adjustmen…	NO	Atrial Fibrillation|Catheter Ablation|Esophageal Fistula|Esophageal Diseases|Arrhythmias, Cardiac	DEVICE: EnsoETM	Presence of esophageal damage, Presence of esophageal lesions will be determined after ablation using esophagogastroscopy., 1 day|Severity of esophageal damage, Degree of esophageal lesions will be determined after ablation using esophagogastroscopy. Degree of esophageal lesions severity will be determined according to the Zargar endoscopy classification (0, I, IIa, IIb, IIIa, IIIb, IV), 1 day|Pr…	Recurrence of atrial fibrillation, Recurrence of atrial fibrillation after catheter ablation will be determined in the follow-up: 1. clinically, as episodes with high clinical suspicion of being atrial fibrillation despite no ECG documentation 2. documented in ECG or in 24-hours holter monitoring, and defined as an episode lasting more than 30 seconds. 24-hours holter monitoring will be performed…	Fundació Institut de Recerca de l'Hospital de la Santa Creu i Sant Pau		INTERVENTIONAL
NCT05481359	AF-FLOW Registry: This Study is to Evaluate Ablamap Software in Patients Undergoing Ablation for Atrial Fibrillation.	https://clinicaltrials.gov/study/NCT05481359		ACTIVE_NOT_RECRUITING	This post-market global registry will evaluate the ability of the Ablamap® Software to identify atrial fibrillation sources and guide ablation therapy in patients with atrial fibrillation.	NO	Atrial Fibrillation, Persistent|Atrial Fibrillation|Arrhythmias, Cardiac|Heart Diseases|Cardiovascular Diseases|Pathologic Processes	DEVICE: Ablamap Software	Acute procedure success defined as the ability to successfully ablate AF sources identified by the Ablamap software, The ability to successfully ablate AF sources identified by the Electrographic FLOW maps of the atria pre and post ablation to determine if there is a diminished or absence of the source., During the procedure	Freedom from documented episodes of AF recurrence, Freedom from documented episodes of atrial fibrillation recurrence following the blanking period (90 days post procedure through 12 months)., 3-12 months	Ablacon, Inc.		OBSERVATIONAL
NCT04632550	Giant Left Atrium Atrial fibrillatioN CathEter Ablation, Posterior Box Isolation vs. Dallas Lesion Set	https://clinicaltrials.gov/study/NCT04632550		NOT_YET_RECRUITING	Although the additional linear ablation after pulmonary vein isolation (PVI) is a class IIB indication for AF catheter ablation in patients with persistent AF, no clear benefit has been demonstrated in the recent randomized clinical trials (STAR-AF2 or POBI trials). Nevertheless, in the retrospective cohort data of this research team, additional POBI and AL were helpful in persistent AF patients …	NO	Atrial Fibrillation	PROCEDURE: Circumferential pulmonary vein isolation(CPVI) group|PROCEDURE: Posterior box isolation(POBI) group|PROCEDURE: POBI+Anterior linear ablation(AL) group	Safety evaluation: Procedure-related cardiac complication rate, -including open cardiac surgery, cerebral infarction, pericardial effusion or cardiac tamponade, hematoma in the inguinal puncture site and vascular complications within 30 days post procedure., within 30 days post procedure|Efficacy evaluation: clinical recurrence rate, - Defined as atrial fibrillation or atrial tachycardia \> 30 se…	procedure time, immediate after the procedure|hospitalization duration, immediate after the discharge|Comparison of anti-arrhythmic drug or anticoagulation therapy related complication rate, immediate after the procedure, 1 week, 3,6,12,18,24,36 months after procedure.|rate of electrical cardioversion, immediate after the procedure, 1 week, 3,6,12,18,24,36 months after procedure.|rate of cardiova…	Yonsei University		INTERVENTIONAL
NCT04897204	Left Atrial Appendage Electrical Isolation in Persistent Atrial Fibrillation	https://clinicaltrials.gov/study/NCT04897204		UNKNOWN	This project intends to enroll patients with persistent atrial fibrillation who are planning to undergo catheter ablation of atrial fibrillation. The two groups of patients were routinely performed atrial fibrillation pulmonary vein isolation and linear ablation with left atrial appendage occlusion. The experimental group received additional left atrial appendage electrical isolation before the l…	NO	Atrial Fibrillation|Left Atrial Appendage|Left Atrial Appendage Occlusion|Catheter Ablation	PROCEDURE: Catheter ablation and left atrial appendage occlusion|PROCEDURE: Additional left atrial appendage electrical isolation combined with catheter ablation and left atrial appendage occlusion	Atrial fibrillation recurrence, outside the 3-month blank period after surgery, ECG and Holter recorded rapid atrial arrhythmia greater than 30S., one year after operation|Stroke/TIA, Patients may have cerebral ischemia, such as sudden limb movement and sensory disturbance, aphasia, transient blindness in one eye, etc., disturbance of consciousness, or symptoms of vertebral artery ischemia, such …		Xinhua Hospital, Shanghai Jiao Tong University School of Medicine	ZHONGNANSHAN MEDICAL FOUNDATION OF GUANGDONG PROVINCE	INTERVENTIONAL
NCT05758805	Esophageal Injury of a Tip CF Sensing Ablation Catheter for HP-SD of Paroxysmal and Persistent AF (ESO-SAFE-HP-RF)	https://clinicaltrials.gov/study/NCT05758805	ESO-SAFE-HP-RF	NOT_YET_RECRUITING	This pilot, prospective, interventional, monocentric, independent, and no-profit clinical trial aims to investigate and evaluate the proportion, acute and chronic characteristics, and outcomes of esophageal thermal injury (ETI) in AF ablation using a high-power, short-duration (HP-SD) setting with contact force (CF) sensing tip ablation catheter in standard clinical practice. The main questions i…	NO	Atrial Fibrillation|Esophageal Perforation|Esophageal Fistula	DEVICE: mini-invasive esophagoscopy|DEVICE: HP-SD AF ablation by a CF sensing catheter	Proportion of the acute esophageal thermal injury (ETI), Evaluate the acute proportion of the esophageal thermal injury (ETI), 1-3 days after AF ablation procedure	Factors influencing RF procedure on ETI development, Contribution of the factors influencing RF procedure (contact force, impedance, RF power, RF time) on ETI development, 1-3 days after AF ablation procedure|Esophageal temperature by an esophageal continuous monitoring device, Celsius degree., during AF ablation procedure|ETI monitoring, Chronic (every 3 months until healing) evaluation of disco…	Quovadis Associazione	Abbott	INTERVENTIONAL
NCT05610215	Concomitant Hybrid Versus Catheter Ablation for Atrial Fibrillation With Hypertrophic Cardiomyopathy	https://clinicaltrials.gov/study/NCT05610215		NOT_YET_RECRUITING	The goal of this clinical trial is to compare the rhythm control effect in hypertrophic non-obstructive patients with non-paroxysmal atrial fibrillation by either concomitant catheter endocardial and thoracoscopic epicardial ablation or catheter ablation alone. The study aims to see if concomitant hybrid ablation can more effectively achieve rhythm control effect than catheter ablation alone in n…	NO	Atrial Fibrillation|Cardiomyopathy, Hypertrophic|Radiofrequency Ablation	PROCEDURE: hybrid ablation|PROCEDURE: catheter ablation	Freedom from documented atrial fibrillation, freedom from documented AF episodes \>30 seconds by 72-hour monitoring, 12 months	All cause mortality, death by any reason, 12 months|Cardiovascular related mortality, death that related to cardiogenic causes, 12 months|Stroke, Any stroke or TIA diagnosed in the clinical record after the completion of the intervention, 12 months|Periferal arterial embolism, Periferal arterial embolism, 12 months|All-cause rehospitalization, Rehospitalized by any reason, 12 months|Heart failure…	China National Center for Cardiovascular Diseases		INTERVENTIONAL
NCT05251545	Randomized Trial: High Power Short Duration Versus Ablation Index	https://clinicaltrials.gov/study/NCT05251545		RECRUITING	The single procedure success rates of durable pulmonary vein isolation (PVI) for paroxysmal atrial fibrillation (PAF) varies between 80 and 90 %. This prospective, randomized study investigated the efficacy of pulmonary vein isolation with RF-energy following the CLOSE protocol with standard energy application (30 Watts) versus PVI with RF-energy with high power settings (45 Watts).	NO	Atrial Fibrillation Paroxysmal|Catheter Ablation	OTHER: Pulmonary vein isolation	Single procedure success rate, identified by 48-hours Holder-ECGs every three months, Freedom of any atrial arrhythmia of more than 30 sec during a follow-up period of 12 months after the first procedure., 1 year	Procedural data, procedural time, 1 year	Robert Bosch Medical Center		INTERVENTIONAL
NCT Number	Study Title	Study URL	Acronym	Study Status	Brief Summary	Study Results	Conditions	Interventions	Primary Outcome Measures	Secondary Outcome Measures	Sponsor	Collaborators	Study Type
NCT03832959	Esophageal Damage Protection During Pulmonary Vein Ablation. Pilot Study.	https://clinicaltrials.gov/study/NCT03832959		UNKNOWN	Catheter ablation of atrial fibrillation with electrical isolation of the pulmonary veins in the left atrium carries risk of esophagus thermal lesion. EnsoETM is a device . This study evaluates the benefit of using the EnsoETM, a device device for esophageal temperature adjustments, during catheter ablation of atrial fibrillation. Half of participants will undergo esophageal temperature adjustmen…	NO	Atrial Fibrillation|Catheter Ablation|Esophageal Fistula|Esophageal Diseases|Arrhythmias, Cardiac	DEVICE: EnsoETM	Presence of esophageal damage, Presence of esophageal lesions will be determined after ablation using esophagogastroscopy., 1 day|Severity of esophageal damage, Degree of esophageal lesions will be determined after ablation using esophagogastroscopy. Degree of esophageal lesions severity will be determined according to the Zargar endoscopy classification (0, I, IIa, IIb, IIIa, IIIb, IV), 1 day|Pr…	Recurrence of atrial fibrillation, Recurrence of atrial fibrillation after catheter ablation will be determined in the follow-up: 1. clinically, as episodes with high clinical suspicion of being atrial fibrillation despite no ECG documentation 2. documented in ECG or in 24-hours holter monitoring, and defined as an episode lasting more than 30 seconds. 24-hours holter monitoring will be performed…	Fundació Institut de Recerca de l'Hospital de la Santa Creu i Sant Pau		INTERVENTIONAL
NCT05481359	AF-FLOW Registry: This Study is to Evaluate Ablamap Software in Patients Undergoing Ablation for Atrial Fibrillation.	https://clinicaltrials.gov/study/NCT05481359		ACTIVE_NOT_RECRUITING	This post-market global registry will evaluate the ability of the Ablamap® Software to identify atrial fibrillation sources and guide ablation therapy in patients with atrial fibrillation.	NO	Atrial Fibrillation, Persistent|Atrial Fibrillation|Arrhythmias, Cardiac|Heart Diseases|Cardiovascular Diseases|Pathologic Processes	DEVICE: Ablamap Software	Acute procedure success defined as the ability to successfully ablate AF sources identified by the Ablamap software, The ability to successfully ablate AF sources identified by the Electrographic FLOW maps of the atria pre and post ablation to determine if there is a diminished or absence of the source., During the procedure	Freedom from documented episodes of AF recurrence, Freedom from documented episodes of atrial fibrillation recurrence following the blanking period (90 days post procedure through 12 months)., 3-12 months	Ablacon, Inc.		OBSERVATIONAL
NCT04632550	Giant Left Atrium Atrial fibrillatioN CathEter Ablation, Posterior Box Isolation vs. Dallas Lesion Set	https://clinicaltrials.gov/study/NCT04632550		NOT_YET_RECRUITING	Although the additional linear ablation after pulmonary vein isolation (PVI) is a class IIB indication for AF catheter ablation in patients with persistent AF, no clear benefit has been demonstrated in the recent randomized clinical trials (STAR-AF2 or POBI trials). Nevertheless, in the retrospective cohort data of this research team, additional POBI and AL were helpful in persistent AF patients …	NO	Atrial Fibrillation	PROCEDURE: Circumferential pulmonary vein isolation(CPVI) group|PROCEDURE: Posterior box isolation(POBI) group|PROCEDURE: POBI+Anterior linear ablation(AL) group	Safety evaluation: Procedure-related cardiac complication rate, -including open cardiac surgery, cerebral infarction, pericardial effusion or cardiac tamponade, hematoma in the inguinal puncture site and vascular complications within 30 days post procedure., within 30 days post procedure|Efficacy evaluation: clinical recurrence rate, - Defined as atrial fibrillation or atrial tachycardia \> 30 se…	procedure time, immediate after the procedure|hospitalization duration, immediate after the discharge|Comparison of anti-arrhythmic drug or anticoagulation therapy related complication rate, immediate after the procedure, 1 week, 3,6,12,18,24,36 months after procedure.|rate of electrical cardioversion, immediate after the procedure, 1 week, 3,6,12,18,24,36 months after procedure.|rate of cardiova…	Yonsei University		INTERVENTIONAL
NCT04897204	Left Atrial Appendage Electrical Isolation in Persistent Atrial Fibrillation	https://clinicaltrials.gov/study/NCT04897204		UNKNOWN	This project intends to enroll patients with persistent atrial fibrillation who are planning to undergo catheter ablation of atrial fibrillation. The two groups of patients were routinely performed atrial fibrillation pulmonary vein isolation and linear ablation with left atrial appendage occlusion. The experimental group received additional left atrial appendage electrical isolation before the l…	NO	Atrial Fibrillation|Left Atrial Appendage|Left Atrial Appendage Occlusion|Catheter Ablation	PROCEDURE: Catheter ablation and left atrial appendage occlusion|PROCEDURE: Additional left atrial appendage electrical isolation combined with catheter ablation and left atrial appendage occlusion	Atrial fibrillation recurrence, outside the 3-month blank period after surgery, ECG and Holter recorded rapid atrial arrhythmia greater than 30S., one year after operation|Stroke/TIA, Patients may have cerebral ischemia, such as sudden limb movement and sensory disturbance, aphasia, transient blindness in one eye, etc., disturbance of consciousness, or symptoms of vertebral artery ischemia, such …		Xinhua Hospital, Shanghai Jiao Tong University School of Medicine	ZHONGNANSHAN MEDICAL FOUNDATION OF GUANGDONG PROVINCE	INTERVENTIONAL
NCT05758805	Esophageal Injury of a Tip CF Sensing Ablation Catheter for HP-SD of Paroxysmal and Persistent AF (ESO-SAFE-HP-RF)	https://clinicaltrials.gov/study/NCT05758805	ESO-SAFE-HP-RF	NOT_YET_RECRUITING	This pilot, prospective, interventional, monocentric, independent, and no-profit clinical trial aims to investigate and evaluate the proportion, acute and chronic characteristics, and outcomes of esophageal thermal injury (ETI) in AF ablation using a high-power, short-duration (HP-SD) setting with contact force (CF) sensing tip ablation catheter in standard clinical practice. The main questions i…	NO	Atrial Fibrillation|Esophageal Perforation|Esophageal Fistula	DEVICE: mini-invasive esophagoscopy|DEVICE: HP-SD AF ablation by a CF sensing catheter	Proportion of the acute esophageal thermal injury (ETI), Evaluate the acute proportion of the esophageal thermal injury (ETI), 1-3 days after AF ablation procedure	Factors influencing RF procedure on ETI development, Contribution of the factors influencing RF procedure (contact force, impedance, RF power, RF time) on ETI development, 1-3 days after AF ablation procedure|Esophageal temperature by an esophageal continuous monitoring device, Celsius degree., during AF ablation procedure|ETI monitoring, Chronic (every 3 months until healing) evaluation of disco…	Quovadis Associazione	Abbott	INTERVENTIONAL
NCT05610215	Concomitant Hybrid Versus Catheter Ablation for Atrial Fibrillation With Hypertrophic Cardiomyopathy	https://clinicaltrials.gov/study/NCT05610215		NOT_YET_RECRUITING	The goal of this clinical trial is to compare the rhythm control effect in hypertrophic non-obstructive patients with non-paroxysmal atrial fibrillation by either concomitant catheter endocardial and thoracoscopic epicardial ablation or catheter ablation alone. The study aims to see if concomitant hybrid ablation can more effectively achieve rhythm control effect than catheter ablation alone in n…	NO	Atrial Fibrillation|Cardiomyopathy, Hypertrophic|Radiofrequency Ablation	PROCEDURE: hybrid ablation|PROCEDURE: catheter ablation	Freedom from documented atrial fibrillation, freedom from documented AF episodes \>30 seconds by 72-hour monitoring, 12 months	All cause mortality, death by any reason, 12 months|Cardiovascular related mortality, death that related to cardiogenic causes, 12 months|Stroke, Any stroke or TIA diagnosed in the clinical record after the completion of the intervention, 12 months|Periferal arterial embolism, Periferal arterial embolism, 12 months|All-cause rehospitalization, Rehospitalized by any reason, 12 months|Heart failure…	China National Center for Cardiovascular Diseases		INTERVENTIONAL
NCT05251545	Randomized Trial: High Power Short Duration Versus Ablation Index	https://clinicaltrials.gov/study/NCT05251545		RECRUITING	The single procedure success rates of durable pulmonary vein isolation (PVI) for paroxysmal atrial fibrillation (PAF) varies between 80 and 90 %. This prospective, randomized study investigated the efficacy of pulmonary vein isolation with RF-energy following the CLOSE protocol with standard energy application (30 Watts) versus PVI with RF-energy with high power settings (45 Watts).	NO	Atrial Fibrillation Paroxysmal|Catheter Ablation	OTHER: Pulmonary vein isolation	Single procedure success rate, identified by 48-hours Holder-ECGs every three months, Freedom of any atrial arrhythmia of more than 30 sec during a follow-up period of 12 months after the first procedure., 1 year	Procedural data, procedural time, 1 year	Robert Bosch Medical Center		INTERVENTIONAL
NCT Number	Study Title	Study URL	Acronym	Study Status	Brief Summary	Study Results	Conditions	Interventions	Primary Outcome Measures	Secondary Outcome Measures	Sponsor	Collaborators	Study Type
NCT03832959	Esophageal Damage Protection During Pulmonary Vein Ablation. Pilot Study.	https://clinicaltrials.gov/study/NCT03832959		UNKNOWN	Catheter ablation of atrial fibrillation with electrical isolation of the pulmonary veins in the left atrium carries risk of esophagus thermal lesion. EnsoETM is a device . This study evaluates the benefit of using the EnsoETM, a device device for esophageal temperature adjustments, during catheter ablation of atrial fibrillation. Half of participants will undergo esophageal temperature adjustmen…	NO	Atrial Fibrillation|Catheter Ablation|Esophageal Fistula|Esophageal Diseases|Arrhythmias, Cardiac	DEVICE: EnsoETM	Presence of esophageal damage, Presence of esophageal lesions will be determined after ablation using esophagogastroscopy., 1 day|Severity of esophageal damage, Degree of esophageal lesions will be determined after ablation using esophagogastroscopy. Degree of esophageal lesions severity will be determined according to the Zargar endoscopy classification (0, I, IIa, IIb, IIIa, IIIb, IV), 1 day|Pr…	Recurrence of atrial fibrillation, Recurrence of atrial fibrillation after catheter ablation will be determined in the follow-up: 1. clinically, as episodes with high clinical suspicion of being atrial fibrillation despite no ECG documentation 2. documented in ECG or in 24-hours holter monitoring, and defined as an episode lasting more than 30 seconds. 24-hours holter monitoring will be performed…	Fundació Institut de Recerca de l'Hospital de la Santa Creu i Sant Pau		INTERVENTIONAL
NCT05481359	AF-FLOW Registry: This Study is to Evaluate Ablamap Software in Patients Undergoing Ablation for Atrial Fibrillation.	https://clinicaltrials.gov/study/NCT05481359		ACTIVE_NOT_RECRUITING	This post-market global registry will evaluate the ability of the Ablamap® Software to identify atrial fibrillation sources and guide ablation therapy in patients with atrial fibrillation.	NO	Atrial Fibrillation, Persistent|Atrial Fibrillation|Arrhythmias, Cardiac|Heart Diseases|Cardiovascular Diseases|Pathologic Processes	DEVICE: Ablamap Software	Acute procedure success defined as the ability to successfully ablate AF sources identified by the Ablamap software, The ability to successfully ablate AF sources identified by the Electrographic FLOW maps of the atria pre and post ablation to determine if there is a diminished or absence of the source., During the procedure	Freedom from documented episodes of AF recurrence, Freedom from documented episodes of atrial fibrillation recurrence following the blanking period (90 days post procedure through 12 months)., 3-12 months	Ablacon, Inc.		OBSERVATIONAL
NCT04632550	Giant Left Atrium Atrial fibrillatioN CathEter Ablation, Posterior Box Isolation vs. Dallas Lesion Set	https://clinicaltrials.gov/study/NCT04632550		NOT_YET_RECRUITING	Although the additional linear ablation after pulmonary vein isolation (PVI) is a class IIB indication for AF catheter ablation in patients with persistent AF, no clear benefit has been demonstrated in the recent randomized clinical trials (STAR-AF2 or POBI trials). Nevertheless, in the retrospective cohort data of this research team, additional POBI and AL were helpful in persistent AF patients …	NO	Atrial Fibrillation	PROCEDURE: Circumferential pulmonary vein isolation(CPVI) group|PROCEDURE: Posterior box isolation(POBI) group|PROCEDURE: POBI+Anterior linear ablation(AL) group	Safety evaluation: Procedure-related cardiac complication rate, -including open cardiac surgery, cerebral infarction, pericardial effusion or cardiac tamponade, hematoma in the inguinal puncture site and vascular complications within 30 days post procedure., within 30 days post procedure|Efficacy evaluation: clinical recurrence rate, - Defined as atrial fibrillation or atrial tachycardia \> 30 se…	procedure time, immediate after the procedure|hospitalization duration, immediate after the discharge|Comparison of anti-arrhythmic drug or anticoagulation therapy related complication rate, immediate after the procedure, 1 week, 3,6,12,18,24,36 months after procedure.|rate of electrical cardioversion, immediate after the procedure, 1 week, 3,6,12,18,24,36 months after procedure.|rate of cardiova…	Yonsei University		INTERVENTIONAL
NCT04897204	Left Atrial Appendage Electrical Isolation in Persistent Atrial Fibrillation	https://clinicaltrials.gov/study/NCT04897204		UNKNOWN	This project intends to enroll patients with persistent atrial fibrillation who are planning to undergo catheter ablation of atrial fibrillation. The two groups of patients were routinely performed atrial fibrillation pulmonary vein isolation and linear ablation with left atrial appendage occlusion. The experimental group received additional left atrial appendage electrical isolation before the l…	NO	Atrial Fibrillation|Left Atrial Appendage|Left Atrial Appendage Occlusion|Catheter Ablation	PROCEDURE: Catheter ablation and left atrial appendage occlusion|PROCEDURE: Additional left atrial appendage electrical isolation combined with catheter ablation and left atrial appendage occlusion	Atrial fibrillation recurrence, outside the 3-month blank period after surgery, ECG and Holter recorded rapid atrial arrhythmia greater than 30S., one year after operation|Stroke/TIA, Patients may have cerebral ischemia, such as sudden limb movement and sensory disturbance, aphasia, transient blindness in one eye, etc., disturbance of consciousness, or symptoms of vertebral artery ischemia, such …		Xinhua Hospital, Shanghai Jiao Tong University School of Medicine	ZHONGNANSHAN MEDICAL FOUNDATION OF GUANGDONG PROVINCE	INTERVENTIONAL
NCT05758805	Esophageal Injury of a Tip CF Sensing Ablation Catheter for HP-SD of Paroxysmal and Persistent AF (ESO-SAFE-HP-RF)	https://clinicaltrials.gov/study/NCT05758805	ESO-SAFE-HP-RF	NOT_YET_RECRUITING	This pilot, prospective, interventional, monocentric, independent, and no-profit clinical trial aims to investigate and evaluate the proportion, acute and chronic characteristics, and outcomes of esophageal thermal injury (ETI) in AF ablation using a high-power, short-duration (HP-SD) setting with contact force (CF) sensing tip ablation catheter in standard clinical practice. The main questions i…	NO	Atrial Fibrillation|Esophageal Perforation|Esophageal Fistula	DEVICE: mini-invasive esophagoscopy|DEVICE: HP-SD AF ablation by a CF sensing catheter	Proportion of the acute esophageal thermal injury (ETI), Evaluate the acute proportion of the esophageal thermal injury (ETI), 1-3 days after AF ablation procedure	Factors influencing RF procedure on ETI development, Contribution of the factors influencing RF procedure (contact force, impedance, RF power, RF time) on ETI development, 1-3 days after AF ablation procedure|Esophageal temperature by an esophageal continuous monitoring device, Celsius degree., during AF ablation procedure|ETI monitoring, Chronic (every 3 months until healing) evaluation of disco…	Quovadis Associazione	Abbott	INTERVENTIONAL
NCT05610215	Concomitant Hybrid Versus Catheter Ablation for Atrial Fibrillation With Hypertrophic Cardiomyopathy	https://clinicaltrials.gov/study/NCT05610215		NOT_YET_RECRUITING	The goal of this clinical trial is to compare the rhythm control effect in hypertrophic non-obstructive patients with non-paroxysmal atrial fibrillation by either concomitant catheter endocardial and thoracoscopic epicardial ablation or catheter ablation alone. The study aims to see if concomitant hybrid ablation can more effectively achieve rhythm control effect than catheter ablation alone in n…	NO	Atrial Fibrillation|Cardiomyopathy, Hypertrophic|Radiofrequency Ablation	PROCEDURE: hybrid ablation|PROCEDURE: catheter ablation	Freedom from documented atrial fibrillation, freedom from documented AF episodes \>30 seconds by 72-hour monitoring, 12 months	All cause mortality, death by any reason, 12 months|Cardiovascular related mortality, death that related to cardiogenic causes, 12 months|Stroke, Any stroke or TIA diagnosed in the clinical record after the completion of the intervention, 12 months|Periferal arterial embolism, Periferal arterial embolism, 12 months|All-cause rehospitalization, Rehospitalized by any reason, 12 months|Heart failure…	China National Center for Cardiovascular Diseases		INTERVENTIONAL
NCT05251545	Randomized Trial: High Power Short Duration Versus Ablation Index	https://clinicaltrials.gov/study/NCT05251545		RECRUITING	The single procedure success rates of durable pulmonary vein isolation (PVI) for paroxysmal atrial fibrillation (PAF) varies between 80 and 90 %. This prospective, randomized study investigated the efficacy of pulmonary vein isolation with RF-energy following the CLOSE protocol with standard energy application (30 Watts) versus PVI with RF-energy with high power settings (45 Watts).	NO	Atrial Fibrillation Paroxysmal|Catheter Ablation	OTHER: Pulmonary vein isolation	Single procedure success rate, identified by 48-hours Holder-ECGs every three months, Freedom of any atrial arrhythmia of more than 30 sec during a follow-up period of 12 months after the first procedure., 1 year	Procedural data, procedural time, 1 year	Robert Bosch Medical Center		INTERVENTIONAL
NCT Number	Study Title	Study URL	Acronym	Study Status	Brief Summary	Study Results	Conditions	Interventions	Primary Outcome Measures	Secondary Outcome Measures	Sponsor	Collaborators	Study Type
NCT03832959	Esophageal Damage Protection During Pulmonary Vein Ablation. Pilot Study.	https://clinicaltrials.gov/study/NCT03832959		UNKNOWN	Catheter ablation of atrial fibrillation with electrical isolation of the pulmonary veins in the left atrium carries risk of esophagus thermal lesion. EnsoETM is a device . This study evaluates the benefit of using the EnsoETM, a device device for esophageal temperature adjustments, during catheter ablation of atrial fibrillation. Half of participants will undergo esophageal temperature adjustmen…	NO	Atrial Fibrillation|Catheter Ablation|Esophageal Fistula|Esophageal Diseases|Arrhythmias, Cardiac	DEVICE: EnsoETM	Presence of esophageal damage, Presence of esophageal lesions will be determined after ablation using esophagogastroscopy., 1 day|Severity of esophageal damage, Degree of esophageal lesions will be determined after ablation using esophagogastroscopy. Degree of esophageal lesions severity will be determined according to the Zargar endoscopy classification (0, I, IIa, IIb, IIIa, IIIb, IV), 1 day|Pr…	Recurrence of atrial fibrillation, Recurrence of atrial fibrillation after catheter ablation will be determined in the follow-up: 1. clinically, as episodes with high clinical suspicion of being atrial fibrillation despite no ECG documentation 2. documented in ECG or in 24-hours holter monitoring, and defined as an episode lasting more than 30 seconds. 24-hours holter monitoring will be performed…	Fundació Institut de Recerca de l'Hospital de la Santa Creu i Sant Pau		INTERVENTIONAL
NCT05481359	AF-FLOW Registry: This Study is to Evaluate Ablamap Software in Patients Undergoing Ablation for Atrial Fibrillation.	https://clinicaltrials.gov/study/NCT05481359		ACTIVE_NOT_RECRUITING	This post-market global registry will evaluate the ability of the Ablamap® Software to identify atrial fibrillation sources and guide ablation therapy in patients with atrial fibrillation.	NO	Atrial Fibrillation, Persistent|Atrial Fibrillation|Arrhythmias, Cardiac|Heart Diseases|Cardiovascular Diseases|Pathologic Processes	DEVICE: Ablamap Software	Acute procedure success defined as the ability to successfully ablate AF sources identified by the Ablamap software, The ability to successfully ablate AF sources identified by the Electrographic FLOW maps of the atria pre and post ablation to determine if there is a diminished or absence of the source., During the procedure	Freedom from documented episodes of AF recurrence, Freedom from documented episodes of atrial fibrillation recurrence following the blanking period (90 days post procedure through 12 months)., 3-12 months	Ablacon, Inc.		OBSERVATIONAL
